# Supplementary material for: Genotype-phenotype association study conducted on LARGE-PD reveals novel loci associated with Parkinson’s Disease
Source: medRxiv. 2025 Jul 18:2025.07.18.25331793. Preprint. [Version 1] doi: 10.1101/2025.07.18.25331793 (PMC12338945; doi:10.1101/2025.07.18.25331793)
Supplement: Supplement 1 [file media-1.xlsx]

## Sheet: Summary
Main Tables
Table 1	LARGE-PD Phase 2 cohort description
Table 2:	Top and lead SNPs from GWAMA Meta-Analysis for SAIGE, ATT and TRACTOR NAT results and the summary statistics for Discovery and Replication cohort.
Supplementary Tables
Table S1:	Cohort description of LARGE-PD Phase 2
Table S2:	Number of samples and variants per quality control step
Table S3:	Global Ancestry of LARGE-PD Phase 1 and Phase 2
Table S4:	Variants reaching genome-wide significance (p < 5 × 10⁻⁸) in the SAIGE analysis of the Phase 1 (discovery) cohort and corresponding summary statistics from the Phase 2 (replication) cohort. Bolded p-values in the "Replication P” column indicate replicated associations. The last four columns show the allele frequency and imputation quality (R²) in each cohort. SE = Standard Error; OR = Odds Ratio;…
Table S5:	Variants reaching genome-wide significance (p < 5 × 10⁻⁸) in the ATT analysis of the Phase 1 (discovery) cohort and corresponding summary statistics from the Phase 2 (replication) cohort. Bolded p-values in the "Replication P” column indicate replicated associations. The last four columns show the allele frequency and imputation quality (R²) in each cohort. SE = Standard Error; OR = Odds Ratio; L…
Table S6:	Variants reaching genome-wide significance (p < 5 × 10⁻⁸) in the TRACTOR-NAT analysis of the Phase 1 (discovery) cohort and corresponding summary statistics from the Phase 2 (replication) cohort. Bolded p-values in the "Replication P” column indicate replicated associations. The last four columns show the allele frequency and imputation quality (R²) in each cohort. SE = Standard Error; OR = Odds …
Table S7:	Variants reaching genome-wide significance (p < 5 × 10⁻⁸) in the ATT Meta-analysis between LARGE-PD Phase 1 and Phase 2 using fixed effect model .SE = Standard Error; OR = Odds Ratio; L95/U95 = Lower/Upper bounds of the 95% confidence interval
Table S8:	Variants reaching genome-wide significance (p < 5 × 10⁻⁸) in the ATT Meta-analysis between LARGE-PD Phase 1 and Phase 2 using random effect model .SE = Standard Error; OR = Odds Ratio; L95/U95 = Lower/Upper bounds of the 95% confidence interval
Table S9:	Variants reaching genome-wide significance (p < 5 × 10⁻⁸) in the SAIGE Meta-analysis between LARGE-PD Phase 1 and Phase 2 using fixed effect model .SE = Standard Error; OR = Odds Ratio; L95/U95 = Lower/Upper bounds of the 95% confidence interval
Table S10:	Variants reaching genome-wide significance (p < 5 × 10⁻⁸) in the SAIGE Meta-analysis between LARGE-PD Phase 1 and Phase 2 using random effect model .SE = Standard Error; OR = Odds Ratio; L95/U95 = Lower/Upper bounds of the 95% confidence interval
Table S11:	Variants reaching genome-wide significance (p < 5 × 10⁻⁸) in the TRACTOR-NAT Meta-analysis between LARGE-PD Phase 1 and Phase 2 using fixed effect model .SE = Standard Error; OR = Odds Ratio; L95/U95 = Lower/Upper bounds of the 95% confidence interval
Table S12:	Variants reaching genome-wide significance (p < 5 × 10⁻⁸) in the TRACTOR-NAT Meta-analysis between LARGE-PD Phase 1 and Phase 2 using random effect model .SE = Standard Error; OR = Odds Ratio; L95/U95 = Lower/Upper bounds of the 95% confidence interval
Table S13:	Variants reaching statistical significance in Admixture Mapping analysis of the Phase 1 (discovery) cohort, along with corresponding summary statistics from the Phase 2 (replication) cohort. P-values were adjusted using Bonferroni correction based on the number of independent tests (p < 1.673x 10⁻⁵) . SE = Standard Error; OR = Odds Ratio; L95/U95 = Lower/Upper bounds of the 95% confidence interva…
Table S14:	CADD score and SNPEff annotation for top and independent variants
Table S15:	eQTLs on GTEx portal based on variants statistically significant in LARGE-PD Phase 1 and Phase 2 meta-analysis
Table S16:	Variants excluded from SAIGE meta-analysis
Table S17:	Genomic risk loci froms MR-MEGA and random-effects meta-analysis with LARGE-PD and two SAS PD GWASs
Table S17:	MR-MEGA Fine mapping report

## Sheet: Table 1
Table 1	LARGE-PD Phase 2 cohort description
		Age at recrutiment						Age at Onset
Sex	Status	N (NA excluded)	Min	Mean	Std	Max		N (NA excluded)	Min	Mean	Std	Max
Female	Case	1193	20	64.2087	12.0778	95		872	8	56.6296	13.3462	90
	Control	1065	29	59.431	8.32861	88
Male	Case	1596	18	63.4875	12.2243	95		1186	12	55.7057	12.9017	89
	Control	510	23	61.1647	9.22414	92
Total	Case	2789	18	63.796	12.1649	95		2058	8	56.0972	13.0966	90
	Control	1575	23	59.9924	8.66392	92

## Sheet: Table 2
Table 2:	Variants stistically significant in GWAMA Meta-Analysis for SAIGE, ATT and TRACTOR Native American (NAT) results. In this table we also included the GWAS results for Phase 1 and Phase 2
						GWAMA Meta Analysis																								SAIGE												ATT
						SAIGE random-effects meta-analysis								ATT random-effects meta-analysis								NAT-TRACTOR random-effects meta-analysis								Phase 1						Phase 2						Phase 1						Phase 2
ID	Chrom	Pos	Effect Allele	Non-effect Allele		SNP stauts	OR	SE	U95	L95	P-value	I2		SNP stauts	OR	SE	U95	L95	P-value	I2		SNP stauts	OR	SE	U95	L95	P-value	I2		OR	SE	U95	L95	P-value		OR	SE	U95	L95	P-value		OR	SE	U95	L95	P-value		OR	SE
rs4653463	1	226710557	T	C		-	-	-	-	-	-	-		-	-	-	-	-	-	-		Lead	1.60384	0.12697	1.35498	1.89841	4.09e-08	0		1.65586	0.141584	2.18545	1.2546	0.000368		1.6238	0.091848	1.94409	1.35629	1.31e-07		1.831	0.133362	2.37798	1.40983	3.34e-06		1.51891	0.086694
rs16846413	1	226716999	T	C		-	-	-	-	-	-	-		Lead	1.67877	0.118323	1.44686	1.94786	8.81e-12	0		-	-	-	-	-	-	-		1.6616	0.148666	2.22369	1.24159	0.000636		1.77511	0.096575	2.14502	1.46899	2.81e-09		1.75878	0.136629	2.29885	1.34558	2.37e-05		1.64431	0.091196
rs74990530	1	226728477	T	A		Independent	1.45169	0.090181	1.27493	1.65295	1.88e-08	0		Independent	1.3992	0.08104	1.24036	1.57838	4.77e-08	0		-	-	-	-	-	-	-		1.32434	0.119643	1.67433	1.04751	0.0189		1.51182	0.079546	1.76689	1.29357	2.04e-07		1.43995	0.104326	1.76666	1.17366	0.000421		1.378	0.076094
rs117185933	1	226737538	A	G		Lead	1.75495	0.131333	1.49754	2.05661	3.8e-12	0		-	-	-	-	-	-	-		-	-	-	-	-	-	-		1.63542	0.149104	2.19054	1.22099	0.00097		1.80741	0.096355	2.18312	1.49637	8.11e-10		1.73529	0.13753	2.27217	1.32527	4.19e-05		1.64183	0.091371
rs10027842	4	89630392	C	T		Lead	0.729609	0.038638	0.653879	0.814109	1.76e-08	0		Lead	0.753828	0.036924	0.681457	0.833885	4.17e-08	0		-	-	-	-	-	-	-		0.680832	0.101463	0.830629	0.55805	0.000151		0.751959	0.067002	0.857487	0.659419	2.09e-05		0.708752	0.090207	0.845824	0.593893	0.000127		0.776636	0.06272
rs356182	4	89704960	A	G		Independent	0.659352	0.031681	0.597256	0.727902	1.62e-16	0.06276		Independent	0.633228	0.048748	0.537682	0.745753	4.47e-08	0.647616		-	-	-	-	-	-	-		0.609871	0.090818	0.728692	0.510425	5.18e-08		0.681232	0.056817	0.761479	0.609441	1.42e-11		0.576011	0.082266	0.676795	0.490236	8.53e-12		0.681548	0.056624
rs356181	4	89704988	A	G		-	-	-	-	-	-	-		-	-	-	-	-	-	-		Lead	0.6	0.05	0.51	0.71	2.01e-09	0.372715		0.617671	0.089506	0.736116	0.518284	7.33e-08		0.692934	0.057528	0.775641	0.619046	1.81e-10		0.592156	0.081541	0.694776	0.504692	6.52e-11		0.691758	0.056968
rs71609574	4	89706816	A	G		-	-	-	-	-	-	-		Independent	0.623109	0.043013	0.538803	0.720606	1.86e-10	0		-	-	-	-	-	-	-		0.512612	0.14255	0.677843	0.387657	2.76e-06		0.659298	0.097737	0.798504	0.544361	2.02e-05		0.577686	0.127618	0.741861	0.449844	1.4e-05		0.647635	0.091142
rs73831461	4	89714187	C	G		-	-	-	-	-	-	-		Independent	1.74793	0.149819	1.45428	2.10087	2.74e-09	N/A		-	-	-	-	-	-	-		1.56249	0.101554	1.9066	1.28048	1.11e-05		1.34344	0.063339	1.52101	1.1866	3.14e-06		1.74793	0.093836	2.10087	1.45428	1.27e-09		-	-
rs356211	4	89715267	T	C										Lead	0.663087	0.029445	0.605375	0.726302	9.83e-19	0		-	-	-	-	-	-	-		0.647558	0.087344	0.768471	0.54567	6.52e-07		0.684233	0.058221	0.766942	0.610443	7.15e-11		0.628619	0.080418	0.735936	0.536951	5.01e-09		0.681059	0.056918
rs9999231	4	89716274	C	T		Independent	1.37767	0.069238	1.24196	1.5282	1.44e-09	0		-	-	-	-	-	-	-		-	-	-	-	-	-	-		1.48946	0.099344	1.80964	1.22593	6.06e-05		1.33576	0.062511	1.50987	1.18173	3.64e-06		1.64491	0.091478	1.96793	1.37491	3.22e-08		1.32073	0.061288
rs356223	4	89722356	G	A		Lead	0.664201	0.03068	0.604067	0.73032	3.05e-17	0		-	-	-	-	-	-	-		-	-	-	-	-	-	-		0.625481	0.087245	0.742128	0.527169	7.52e-08		0.682195	0.058203	0.764631	0.608646	5e-11		0.601349	0.080615	0.704284	0.513459	1.49e-10		0.677473	0.057023
rs168550	4	89764481	C	G		-	-	-	-	-	-	-		Independent	0.680686	0.035418	0.611267	0.757989	2.5e-12	0		-	-	-	-	-	-	-		0.595943	0.105891	0.7334	0.484249	1.02e-06		0.740446	0.069655	0.84876	0.645955	1.6e-05		0.631405	0.094927	0.760521	0.524209	1.04e-06		0.70686	0.067262
rs34305125	4	89904312	A	G		Independent	0.626849	0.047926	0.532914	0.737342	1.76e-08	0		-	-	-	-	-	-	-		Independent	0.579189	0.049676	0.481823	0.69623	6.2e-09	0.112893		0.565279	0.143951	0.749543	0.426314	7.41e-05		0.659761	0.101275	0.804626	0.540978	4.02e-05		0.618565	0.128551	0.795811	0.480796	0.00017		0.648501	0.094665
rs6532202	4	89925285	G	C		-	-	-	-	-	-	-		-	-	-	-	-	-	-		Lead	1.51395	0.103461	1.31116	1.74809	1.62e-08	0		1.46476	0.093845	1.76055	1.21867	4.76e-05		1.22878	0.064343	1.39393	1.08319	0.00137		1.45275	0.084541	1.71456	1.23091	8.72e-06		1.22727	0.060658
[truncated: 13 more columns]

## Sheet: Table S1
Table S1:	Cohort description of LARGE-PD Phase 2
						Age at recruitment
America	Country	Cohort ID	Gender	Status	N (NA excluded)	Min	Mean	Std	Max
South	Argentina	AR	F	Case	47	27	57.2128	12.0523	82
				Control	2	60	63.5	4.94975	67
			M	Case	43	30	54.186	11.2149	75
				Control	3	41	60.6667	17.0392	71
		EZ	F	Case	2	59	69.5	14.8492	80
				Control	3	57	62.6667	6.02771	69
			M	Case	5	50	60.4	9.96494	74
				Control	3	55	62.6667	10.0167	74
		TU	F	Case	3	50	66.6667	14.4338	75
			M	Case	10	44	59.5	8.05881	72
				Control	1	44	44		44
	Brazil	BE	F	Case	26	44	59.4231	9.47913	76
				Control	32	40	59.3125	9.25076	79
			M	Case	45	38	62.6667	12.6922	86
				Control	27	50	64.2963	11.3436	92
		CA	F	Case	4	53	58.25	6.07591	67
				Control	7	29	55.1429	14.3112	66
			M	Case	21	40	61	11.2606	87
				Control	2	64	68	5.65685	72
		FT	F	Case	1	66	66		66
				Control	2	65	70.5	7.77817	76
			M	Case	3	50	53.6667	3.21455	56
				Control	2	71	72	1.41421	73
		PO	F	Case	27	38	67.5185	11.4703	89
				Control	4	57	61.5	5.8023	70
			M	Case	43	42	65.2326	10.4832	87
				Control	2	63	64.5	2.12132	66
		RP	F	Case	46	42	64.587	11.7787	85
				Control	19	45	58.9474	7.11394	73
			M	Case	77	23	61.7922	11.8047	88
				Control	5	42	59.2	12.8335	75
		SA	F	Case	5	49	55	6.63325	66
				Control	2	51	55.5	6.36396	60
			M	Case	13	39	53.1538	8.6876	66
				Control	1	62	62		62
	Chile	CH	F	Case	109	27	64.0459	12.2303	91
				Control	40	34	58.85	11.868	78
			M	Case	144	33	62.875	11.5152	86
				Control	21	30	57.1905	12.6713	79
		UC	F	Case	32	49	68.125	8.1151	85
				Control	78	42	59.7436	8.23113	86
			M	Case	30	39	65.1667	11.4322	86
				Control	39	47	58.6923	6.53394	71
	Colombia	CB	F	Case	43	41	61.3953	12.032	84
				Control	14	48	65.5	7.58288	82
			M	Case	60	27	59.4	11.9138	82
				Control	7	48	63	10.4243	83
		CC	F	Case	99	33	64.7879	10.3582	83
				Control	24	31	59.25	12.9556	75
			M	Case	156	28	64.9936	12.2287	95
				Control	8	23	57	16.1157	71
		CO	F	Case	138	37	67.4855	11.61	95
			M	Case	145	27	67.3379	11.2788	93
	Peru	PP	F	Case	160	20	59.5625	14.6934	93
				Control	650	47	59.6615	7.25579	88
			M	Case	189	28	61.3598	13.9756	95
				Control	304	44	61.5559	8.15669	85
	Uruguay	UR	F	Case	48	33	65.6458	10.7278	84
			M		60	22	63.0667	13.0148	84
Central America and Caribbean	Costa Rica	CR	F	Case	34	29	61.7353	15.1143	81
				Control	12	60	67.5833	6.84183	78
			M	Case	41	31	63.4634	12.2272	86
				Control	8	60	70.5	7.50238	79
	Honduras	HO	F	Case	3	56	59.6667	6.35085	67
			M		5	60	69	7.17635	77
North	Mexico	MI	F	Case	224	33	65.4196	11.3987	89
			M		316	18	64.4367	12.3512	92
		MX	F	Case	21	52	66.9524	6.54581	78
				Control	8	44	67.125	10.5212	78
			M	Case	18	40	65.3889	9.68406	79
				Control	2	57	62.5	7.77818	68
		UM	F	Case	67	45	64.7164	10.1874	86
				Control	156	45	56.7244	8.96486	85
			M	Case	88	40	64.4886	10.8257	91
				Control	73	46	59.4794	10.2823	89
	United States of America	FL	F	Case	37	42	69.973	10.065	86
			M		59	41	66.1525	10.6331	85
		PR	F	Case	17	49	69.8824	8.40299	88
				Control	12	40	62.25	13.1711	81
			M	Case	25	40	66.48	10.284	84
				Control	2	68	73	7.07107	78

## Sheet: Table S2
Table S2: Number of samples and variants per quality control step
		Phase 1			Phase 2
Quality control step		# samples	# SNPs		# samples	# SNPs
Raw data		1498	1294079		4498	2000421
Remove basic missing covar (sex and status)		1498	1294079		4364	2000421
Sample missing data (5%)		1498	1294079		4339	2000421
Genotype missing data (5%)		1498	1291696		4339	1973616
Discrepancy between declared and genetic sex		1486	1291696		4304	1973616
Redundant variants (A/T or C/G)		1486	1139875		4304	1771251
Duplicated variants		1486	1120513		4304	1698082
Excess of heterozygosity (+- 3sd from the mean)		1485	1120513		4303	1698082
Variants that failed on HWE on controls (p<1e-6)		1485	1120211		4303	1680738
Variants that failed on HWE on cases (p<1e106)		1485	1119430		4303	1661066
Relationship removal using NAToRA		1456	1119430		4231	1661066
Related dataset		1485	1119430		4303	1661066
Unrelated dataset		1456	1119430		4231	1661066
HWE: Hardy-Weiberg Equilibrium

## Sheet: Table S3
Table S3:	Global Ancestry of LARGE-PD Phase 1 and Phase 2
					Case						Control
Dataset	Group	Country	Cohort		AFR	EUR	EAS	SAS	NAT		AFR	EUR	EAS	SAS	NAT
Phase 1	South America	Brazil	PO		0.019327	0.934987	1e-05	0.015676	0.0300003		0.090367	0.802691	0.0003396	0.0033395	0.103263
			RP		0.0883236	0.830455	0.0233314	0.00877614	0.0491134		0.0822266	0.852014	0.000303536	0.00671384	0.0587423
			SP		0.136549	0.768493	0.000976211	0.00851016	0.0854718
		Chile	CH		0.00781108	0.621891	0.024143	0.00958683	0.336568
		Colombia	CB		0.017913	0.60907	0.001185	0.00252204	0.36931
			CO		0.0687244	0.666835	0.000514802	0.000593664	0.263332		0.0973715	0.654489	0.000148938	0.00019901	0.247791
		Peru	PP		0.016224	0.19388	0.00944488	0.00168778	0.778763		0.0190374	0.13507	0.00497242	0.00123163	0.839689
		Uruguay	UR		0.0349464	0.839111	0.000195288	0.00422365	0.121524		0.0419459	0.843124	0.000261616	0.00585722	0.108811
	All samples	-	-		0.040215	0.448629	0.009315	0.003149	0.498693		0.053194	0.506242	0.002124	0.002452	0.435988
Phase 2	South America	Argentina	AR		0.0111821	0.838847	0.00059091	0.0222084	0.127171		0.0045842	0.856477	0.0016428	0.0111404	0.126155
			EZ		0.0256896	0.717795	0.000121714	0.000407571	0.255986		0.0108165	0.836418	1e-05	0.003991	0.148765
			TU		0.0194948	0.635475	1e-05	0.00250915	0.342511		0.004853	0.856858	1e-05	1e-05	0.138269
		Brazil	BE		0.177777	0.526079	0.000198694	0.00217569	0.293769		0.196756	0.4973	3.44e-05	0.00186922	0.30404
			CA		0.0806064	0.859514	1e-05	0.00153888	0.0583311		0.0321002	0.916761	1e-05	0.00638556	0.0447432
			FT		0.159623	0.682232	1e-05	9.23e-05	0.158043		0.0814903	0.827574	1e-05	1e-05	0.090916
			PO		0.0811015	0.835961	0.000376514	0.000719757	0.0818408		0.0229633	0.882609	1e-05	0.00521683	0.0892012
			RP		0.129947	0.771656	0.0272936	0.00149809	0.0696051		0.0779823	0.792003	0.0799359	0.000245667	0.049833
			SA		0.162906	0.737274	9.08e-05	7.92e-05	0.0996511		0.122068	0.823045	1e-05	1e-05	0.0548663
		Colombia	CB		0.0341759	0.571335	3.01e-05	0.000928535	0.393531		0.0787926	0.580306	1.03e-05	0.000124571	0.340766
			CC		0.118796	0.51828	0.000738719	0.00156145	0.360624		0.0723601	0.539292	1.03e-05	0.000183781	0.388153
			CO		0.0865962	0.653846	0.000100925	0.000741839	0.258715		0.0761415	0.642666	1e-05	1e-05	0.281172
		Chile	CH		0.0136202	0.635313	0.000898004	0.00286479	0.347303		0.00935756	0.667413	1e-05	0.000847082	0.322373
			UC		0.0190827	0.607659	0.00114364	0.0094081	0.362706		0.0122681	0.610742	0.000143838	0.00189003	0.374956
		Peru	PP		0.016359	0.15364	0.00420872	0.000327602	0.825464		0.00875955	0.112772	0.00163247	0.000336931	0.876499
		Uruguay	UR		0.0400983	0.867011	0.000120065	0.00358969	0.0891807
	Cental America and Caribbean	Costa Rica	CR		0.0552628	0.631411	0.000858653	0.00428587	0.308182		0.0696442	0.608597	1e-05	0.00146885	0.32028
		Honduras	HO		0.121194	0.463657	1e-05	1e-05	0.415129
		Puerto Rico	PR		0.15647	0.737206	1e-05	3.78e-05	0.106276		0.167837	0.727186	1e-05	0.00117871	0.103789
	North America	Mexico	MI		0.027013	0.378591	0.00610347	0.00353852	0.584754
			MX		0.0358704	0.60037	0.00145977	0.00813056	0.354169		0.043067	0.472481	0.0035425	0.0023664	0.478542
			UM		0.0347633	0.503261	0.00277552	0.00731939	0.451881		0.0299492	0.417068	0.00302362	0.00843371	0.541525
		USA	FL		0.0536851	0.841305	5.21e-05	0.00630636	0.0986509
	All Samples	-	-		0.054379	0.540171	0.00337137	0.00331462	0.398764		0.0254406	0.2849	0.00268744	0.00178687	0.685185

## Sheet: Table S4
Table S4:	Variants reaching genome-wide significance (p < 5 × 10⁻⁸) in the SAIGE analysis of the Phase 1 (discovery) cohort and corresponding summary statistics from the Phase 2 (replication) cohort. Bolded p-values in the "Replication P” column indicate replicated associations. The last four columns show the allele frequency and imputation quality (R²) in each cohort. SE = Standard Error; OR = Odds Ratio;…
						Discovery							Replication							Discover		Replication
ID	Chrom	Pos	Allele1	Allele2		BETA	SE	OR	U95	L95	P		BETA	SE	OR	U95	L95	P		Frequency	R2	Frequency	R2
rs356183	4	89704947	G	C		-0.49561	0.089835	0.609197	0.726486	0.510845	3.45e-08		-0.37337	0.058064	0.688409	0.771386	0.614358	1.27e-10		0.494962	0.950834	0.444534	0.979531
rs189596	4	89750185	G	A		-0.47574	0.087111	0.621428	0.737124	0.52389	4.73e-08		-0.36559	0.058064	0.693785	0.77741	0.619155	3.05e-10		0.46992	0.982198	0.427692	0.980413
rs6830166	4	89823842	C	T		0.519311	0.095066	1.68087	2.02514	1.39512	4.69e-08		0.26245	0.061243	1.30011	1.46592	1.15305	1.82e-05		0.326877	0.9932	0.377319	0.87311

## Sheet: Table S5
Table S5:	Variants reaching genome-wide significance (p < 5 × 10⁻⁸) in the ATT analysis of the Phase 1 (discovery) cohort and corresponding summary statistics from the Phase 2 (replication) cohort. Bolded p-values in the "Replication P” column indicate replicated associations. The last four columns show the allele frequency and imputation quality (R²) in each cohort. SE = Standard Error; OR = Odds Ratio; L…
						Discovery							Replication							Discover		Replication
ID	Chrom	Pos	Allele1	Allele2		BETA	SE	OR	U95	L95	P		BETA	SE	OR	U95	L95	P		Frequency	R2	Frequency	R2
rs115644290	3	196591689	A	G		0.738562	0.13854	2.09292	2.74588	1.59524	3.56e-08		-0.20994	0.092572	0.810636	0.971906	0.676126	0.023456		0.105648	TYPED	0.102288	TYPED
rs150401028	3	196592269	G	A		0.781373	0.13934	2.18447	2.87048	1.66241	5.82e-09		-0.21407	0.093019	0.807291	0.968745	0.672746	0.021511		0.105226	0.957977	0.100211	0.961501
rs79046459	3	196593928	T	C		0.747073	0.136134	2.11081	2.75632	1.61648	1.34e-08		-0.17606	0.091618	0.838569	1.00352	0.700733	0.054961		0.110256	0.959874	0.103909	0.964372
rs77168494	3	196595972	G	A		0.732073	0.13649	2.07939	2.71718	1.5913	2.93e-08		-0.18198	0.09104	0.833616	0.996463	0.697383	0.045888		0.109989	0.968934	0.10454	0.971919
rs62410627	3	196596508	G	A		0.720815	0.129296	2.05611	2.64914	1.59583	8.7e-09		-0.13629	0.088346	0.87259	1.03756	0.733851	0.123572		0.12377	TYPED	0.115279	TYPED
rs78014056	3	196596787	T	C		0.806734	0.138201	2.24058	2.93764	1.70892	1.28e-09		-0.16384	0.090957	0.848875	1.01454	0.710263	0.07205		0.110512	0.964272	0.105775	0.96758
rs11185549	3	196597005	A	G		0.815605	0.13801	2.26054	2.96271	1.72479	7.89e-10		-0.15966	0.090001	0.852437	1.01689	0.714582	0.076605		0.111818	0.969137	0.107721	0.972744
rs144888160	3	196598325	G	T		0.775938	0.13838	2.17263	2.84956	1.65651	6.16e-09		-0.19536	0.090988	0.822541	0.983123	0.688188	0.032025		0.108985	0.971762	0.104276	0.971907
rs75566098	3	196600349	T	C		0.781396	0.137128	2.18452	2.85813	1.66967	3.41e-09		-0.15402	0.088909	0.857256	1.02045	0.720161	0.08372		0.111075	0.96899	0.11022	0.969114
rs112491204	3	196600931	G	A		0.771056	0.136681	2.16205	2.82625	1.65394	5.04e-09		-0.16144	0.089152	0.850916	1.01338	0.714494	0.070607		0.110964	0.972608	0.110322	0.97067
rs4916439	3	196600977	G	A		0.771056	0.136681	2.16205	2.82625	1.65394	5.04e-09		-0.16144	0.089152	0.850916	1.01338	0.714494	0.070607		0.110957	0.972674	0.110316	0.970908
rs4916525	3	196601005	T	C		0.771056	0.136681	2.16205	2.82625	1.65394	5.04e-09		-0.16144	0.089152	0.850916	1.01338	0.714494	0.070607		0.110942	0.97253	0.110314	0.970881
rs77286998	3	196601614	C	A		0.77153	0.136465	2.16307	2.82639	1.65543	4.55e-09		-0.15718	0.089198	0.854548	1.0178	0.71748	0.078501		0.11088	0.975238	0.110384	0.971776
rs144236972	3	196602067	T	C		0.77153	0.136465	2.16307	2.82639	1.65543	4.55e-09		-0.15718	0.089198	0.854548	1.0178	0.71748	0.078501		0.110876	0.975206	0.110372	0.971868
rs142191617	3	196602448	C	G		0.77153	0.136465	2.16307	2.82639	1.65543	4.55e-09		-0.16133	0.089117	0.851008	1.01343	0.71462	0.070685		0.110866	0.975521	0.110381	0.971826
rs113962850	3	196602501	G	A		0.787467	0.136289	2.19782	2.87081	1.6826	1.99e-09		-0.16656	0.08892	0.846574	1.00776	0.711171	0.061468		0.111919	0.975118	0.111288	0.971185
rs115113317	3	196602786	T	A		0.77153	0.136465	2.16307	2.82639	1.65543	4.55e-09		-0.16133	0.089117	0.851008	1.01343	0.71462	0.070685		0.11086	0.975446	0.110377	0.971734
rs111874183	3	196603637	T	C		0.763684	0.136108	2.14617	2.80234	1.64364	6.1e-09		-0.16503	0.088768	0.847873	1.009	0.712476	0.063487		0.110732	0.977009	0.110489	0.97197
rs111699786	3	196604050	T	A		0.763684	0.136108	2.14617	2.80234	1.64364	6.1e-09		-0.16503	0.088768	0.847873	1.009	0.712476	0.063487		0.110765	0.977331	0.110526	0.972312
rs74394036	3	196604731	C	T		0.763684	0.136108	2.14617	2.80234	1.64364	6.1e-09		-0.16751	0.088671	0.845765	1.0063	0.710839	0.059334		0.110589	0.980611	0.11039	0.97381
rs74507992	3	196605192	G	A		0.763684	0.136108	2.14617	2.80234	1.64364	6.1e-09		-0.16751	0.088671	0.845765	1.0063	0.710839	0.059334		0.110589	0.980283	0.110389	0.973743
rs77270731	3	196607659	G	A		0.761101	0.136153	2.14063	2.79536	1.63925	6.98e-09		-0.16751	0.088671	0.845765	1.0063	0.710839	0.059334		0.110453	0.984568	0.110445	0.975654
rs77848930	3	196611049	A	G		0.761512	0.140965	2.14151	2.82301	1.62453	2.11e-08		-0.16016	0.091398	0.852007	1.01916	0.712269	0.080135		0.103227	0.956118	0.105984	0.960195
rs75149776	3	196611267	G	C		0.728892	0.13445	2.07278	2.69774	1.5926	2.09e-08		-0.15932	0.088662	0.852727	1.01457	0.716704	0.07285		0.11253	0.958803	0.11236	0.962352
rs113814771	3	196613650	A	C		0.728892	0.13445	2.07278	2.69774	1.5926	2.09e-08		-0.16538	0.088603	0.847573	1.00832	0.712453	0.06244		0.112555	0.958698	0.112595	0.961334
rs113341816	3	196614308	T	G		0.720797	0.134521	2.05607	2.67636	1.57954	3.09e-08		-0.17851	0.088571	0.836514	0.9951	0.703202	0.044232		0.112388	0.94889	0.112509	0.955907
rs113048054	3	196616946	A	G		0.849512	0.140422	2.33851	3.07941	1.77586	2.74e-10		-0.14387	0.090027	0.866	1.03312	0.725915	0.110485		0.110146	0.95903	0.108564	0.96312
rs112232968	3	196619930	G	A		0.84028	0.139877	2.31702	3.04786	1.76142	3.71e-10		-0.13717	0.090258	0.871823	1.04054	0.730464	0.129056		0.111341	0.971268	0.108534	0.974008
rs112336433	3	196622133	C	T		0.803827	0.138355	2.23407	2.93	1.70344	1.52e-09		-0.12856	0.090335	0.879362	1.04969	0.73667	0.155198		0.111312	0.975043	0.108061	0.976964
rs7349483	3	196624005	T	C		0.802248	0.138733	2.23055	2.92755	1.69949	1.86e-09		-0.12828	0.09033	0.87961	1.04998	0.736885	0.156082		0.111384	0.976527	0.108053	0.97836
rs4916514	3	196625855	G	A		0.802248	0.138733	2.23055	2.92755	1.69949	1.86e-09		-0.13496	0.090279	0.873747	1.04288	0.732047	0.135411		0.111315	0.975863	0.108328	0.978651
rs112904080	3	196627630	C	T		0.790237	0.13813	2.20392	2.88918	1.68119	2.7e-09		-0.13769	0.090039	0.87137	1.03955	0.730398	0.126648		0.110956	0.97261	0.109029	0.974063
rs112823631	3	196627752	C	T		0.789574	0.138174	2.20246	2.88751	1.67993	2.82e-09		-0.1396	0.088895	0.869703	1.03524	0.730638	0.116797		0.1108	0.971043	0.111473	0.972768
rs150743016	3	196628648	C	T		0.799859	0.14524	2.22523	2.95805	1.67395	1.02e-08		-0.12596	0.09252	0.881647	1.05694	0.735429	0.173676		0.101647	0.9646	0.102547	0.970096
rs78820950	3	196630255	A	T		0.830681	0.146679	2.29488	3.05926	1.72149	3.6e-09		-0.11829	0.092233	0.888438	1.06448	0.74151	0.199971		0.10142	0.965939	0.102634	0.970674
rs75366683	3	196631765	G	T		0.834046	0.138879	2.30262	3.023	1.7539	3.64e-10		-0.14651	0.090365	0.86372	1.03108	0.723524	0.105375		0.110507	0.97431	0.108427	0.978461
rs78345302	3	196632310	C	G		0.866986	0.145434	2.37973	3.16463	1.7895	5e-10		-0.11745	0.092153	0.889183	1.06521	0.742247	0.202824		0.107044	0.958319	0.104721	0.96231
rs112565872	3	196633102	C	T		0.809806	0.138865	2.24747	2.95052	1.71195	1.25e-09		-0.18726	0.089843	0.829232	0.9889	0.695345	0.037432		0.11103	TYPED	0.110543	TYPED
rs113727629	3	196635013	G	T		0.821324	0.139997	2.27351	2.99133	1.72794	9.45e-10		-0.21337	0.089957	0.807856	0.963623	0.677269	0.017875		0.109331	0.981025	0.109807	0.986595
rs74652669	3	196636718	C	T		0.739102	0.139232	2.09405	2.75109	1.59394	3.97e-08		-0.18402	0.089788	0.831921	0.991999	0.697674	0.040713		0.108672	0.967758	0.109755	0.974694
rs111452281	3	196636986	G	C		0.739102	0.139232	2.09405	2.75109	1.59394	3.97e-08		-0.20544	0.089708	0.814286	0.970818	0.682992	0.022231		0.108278	0.969774	0.109441	0.973339
rs3857049	4	89691681	A	T		0.677191	0.103465	1.96834	2.41086	1.60705	1.52e-11		0.273891	0.064388	1.31507	1.49196	1.15915	1.84e-05		0.234211	0.945141	0.289986	0.958698
rs356183	4	89704947	G	C		-0.54601	0.082079	0.579257	0.680359	0.493179	1.27e-11		-0.37613	0.056969	0.686512	0.767611	0.613981	3.05e-11		0.494962	0.950834	0.444534	0.979531
rs356182	4	89704960	G	A		-0.55163	0.082266	0.576011	0.676795	0.490236	8.53e-12		-0.38339	0.056624	0.681548	0.761546	0.609953	8.29e-12		0.559993	0.946881	0.501046	TYPED
rs356181	4	89704988	G	A		-0.52399	0.081541	0.592156	0.694776	0.504692	6.52e-11		-0.36852	0.056968	0.691758	0.773475	0.618674	7.67e-11		0.480661	0.950649	0.436732	TYPED
rs12642514	4	89708246	A	C		0.60923	0.099347	1.83902	2.23435	1.51363	3.32e-10		0.310741	0.064353	1.36444	1.54786	1.20275	1.11e-06		0.24937	0.981609	0.308196	0.981301
rs4122861	4	89710796	C	A		0.596608	0.099385	1.81595	2.20649	1.49453	7.95e-10		0.29498	0.064199	1.3431	1.52319	1.1843	3.62e-06		0.247095	0.984567	0.306143	0.983
rs12640100	4	89713061	G	A		0.578844	0.09793	1.78398	2.16147	1.47241	1.53e-09		0.295659	0.063837	1.34401	1.52315	1.18594	3.02e-06		0.253586	0.988797	0.311538	0.987079
rs356211	4	89715267	C	T		-0.46423	0.080418	0.628619	0.735936	0.536951	5.01e-09		-0.38411	0.056918	0.681059	0.761436	0.609165	1.13e-11		0.461636	0.978467	0.422088	0.976632
rs356215	4	89715410	G	A		-0.4499	0.07909	0.637694	0.744621	0.546123	8.45e-09		-0.36495	0.05644	0.694235	0.775441	0.621533	7.41e-11		0.50329	0.980497	0.461315	0.978502
rs9999231	4	89716274	T	C		0.497684	0.091478	1.64491	1.96793	1.37491	3.22e-08		0.278185	0.061288	1.32073	1.48931	1.17124	4.82e-06		0.296899	0.992475	0.355207	0.992623
rs356219	4	89716450	G	A		-0.47765	0.079237	0.620242	0.72445	0.531023	9.75e-10		-0.3539	0.056049	0.701948	0.783456	0.62892	2.02e-10		0.522895	TYPED	0.479666	TYPED
rs7681312	4	89717376	C	G		0.52224	0.091101	1.6858	2.01536	1.41013	5.3e-09		0.255974	0.060958	1.29172	1.45565	1.14625	2.38e-05		0.302722	0.992608	0.355303	0.992566
rs7681815	4	89717463	G	C		0.52224	0.091101	1.6858	2.01536	1.41013	5.3e-09		0.25392	0.060918	1.28907	1.45255	1.14399	2.73e-05		0.302699	0.992651	0.355204	0.992594
rs11931074	4	89718364	G	T		0.52224	0.091101	1.6858	2.01536	1.41013	5.3e-09		0.25392	0.060918	1.28907	1.45255	1.14399	2.73e-05		0.30303	TYPED	0.356383	TYPED
rs10516844	4	89718696	T	C		0.52224	0.091101	1.6858	2.01536	1.41013	5.3e-09		0.251632	0.06086	1.28612	1.44906	1.1415	3.17e-05		0.302694	0.992634	0.35577	0.992518
rs356220	4	89720189	T	C		-0.48516	0.07928	0.615596	0.719086	0.527001	5.35e-10		-0.35376	0.056023	0.702041	0.78352	0.629035	2.02e-10		0.520539	TYPED	0.478397	TYPED
rs61032876	4	89720252	C	T		0.52224	0.091101	1.6858	2.01536	1.41013	5.3e-09		0.25392	0.060918	1.28907	1.45255	1.14399	2.73e-05		0.302699	0.992679	0.356379	TYPED
rs7655792	4	89720874	G	T		0.52224	0.091101	1.6858	2.01536	1.41013	5.3e-09		0.254616	0.060898	1.28997	1.4535	1.14483	2.58e-05		0.302785	0.992364	0.35537	0.992402
rs356221	4	89721313	A	T		-0.51189	0.080602	0.599363	0.701939	0.511777	1.11e-10		-0.3844	0.056926	0.680862	0.761229	0.608981	1.08e-11		0.469642	0.98011	0.428141	0.979654
rs6818319	4	89721717	A	G		0.52224	0.091101	1.6858	2.01536	1.41013	5.3e-09		0.258679	0.06097	1.29522	1.45963	1.14933	1.95e-05		0.303001	0.992636	0.355296	0.992498
rs10003708	4	89721900	C	A		0.519117	0.091056	1.68054	2.0089	1.40586	6.46e-09		0.258679	0.06097	1.29522	1.45963	1.14933	1.95e-05		0.303355	0.992701	0.356495	TYPED
rs11945223	4	89722174	A	G		0.519117	0.091056	1.68054	2.0089	1.40586	6.46e-09		0.258679	0.06097	1.29522	1.45963	1.14933	1.95e-05		0.303271	0.992293	0.355163	0.99197
rs356223	4	89722356	A	G		-0.50858	0.080615	0.601349	0.704284	0.513459	1.49e-10		-0.38939	0.057023	0.677473	0.757584	0.605833	6.26e-12		0.469638	0.979774	0.428911	0.979685
rs3857051	4	89722546	A	G		0.519117	0.091056	1.68054	2.0089	1.40586	6.46e-09		0.258679	0.06097	1.29522	1.45963	1.14933	1.95e-05		0.303353	0.99273	0.355354	0.992404
rs356225	4	89722606	C	G		-0.51027	0.080642	0.600336	0.703134	0.512568	1.31e-10		-0.3858	0.056956	0.679906	0.760205	0.608089	9.27e-12		0.468668	0.979536	0.428124	0.979481
rs3857052	4	89722706	G	A		0.519117	0.091056	1.68054	2.0089	1.40586	6.46e-09		0.258679	0.06097	1.29522	1.45963	1.14933	1.95e-05		0.303271	0.992134	0.356501	TYPED
rs7436973	4	89722770	G	C		0.519117	0.091056	1.68054	2.0089	1.40586	6.46e-09		0.258679	0.06097	1.29522	1.45963	1.14933	1.95e-05		0.303347	0.992688	0.355162	0.991702
rs17016071	4	89723130	A	G		0.516864	0.091024	1.67676	2.00425	1.40278	7.43e-09		0.262608	0.060989	1.30032	1.46543	1.15381	1.46e-05		0.303017	0.992694	0.356727	TYPED
rs8180209	4	89723303	A	G		0.51891	0.091048	1.6802	2.00845	1.40559	6.53e-09		0.262608	0.060989	1.30032	1.46543	1.15381	1.46e-05		0.303593	TYPED	0.356728	TYPED
rs8180214	4	89723357	G	A		0.50745	0.090854	1.66105	1.98481	1.3901	1.33e-08		0.258618	0.060917	1.29514	1.45938	1.14938	1.93e-05		0.303422	0.99233	0.356025	0.992252
rs7675290	4	89723852	C	T		0.519117	0.091056	1.68054	2.0089	1.40586	6.46e-09		0.259682	0.060976	1.29652	1.46111	1.15047	1.81e-05		0.303337	0.992591	0.355476	0.992288
rs1045722	4	89724520	T	A		0.519117	0.091056	1.68054	2.0089	1.40586	6.46e-09		0.256258	0.060977	1.29209	1.45612	1.14653	2.34e-05		0.303176	0.992162	0.355674	0.992546
rs3857053	4	89724523	C	T		0.516421	0.091101	1.67602	2.00367	1.40195	7.9e-09		0.258556	0.060997	1.29506	1.45952	1.14913	1.99e-05		0.302855	0.99124	0.356617	TYPED
rs356165	4	89725735	G	A		-0.48336	0.079302	0.616708	0.720416	0.52793	6.28e-10		-0.35674	0.056131	0.699952	0.781354	0.627031	1.54e-10		0.516301	0.981144	0.473108	0.980596
rs35541731	4	89732197	C	T		0.531363	0.095664	1.70125	2.0521	1.41038	1.54e-08		0.277186	0.062677	1.31941	1.49187	1.16689	8.39e-06		0.268591	0.992248	0.327292	0.992328
rs10033209	4	89732553	T	G		0.516354	0.090978	1.67591	2.00305	1.40219	7.6e-09		0.255921	0.060832	1.29165	1.45521	1.14647	2.29e-05		0.303352	0.992399	0.356377	0.992252
rs12648141	4	89733003	C	G		0.580333	0.0979	1.78663	2.16456	1.47469	1.37e-09		0.291518	0.063666	1.33846	1.51634	1.18144	3.92e-06		0.254155	0.991862	0.313432	0.99261
rs3775422	4	89733513	G	A		0.51994	0.090977	1.68193	2.01024	1.40723	5.94e-09		0.256225	0.060851	1.29204	1.45571	1.14678	2.26e-05		0.303557	0.992063	0.35731	TYPED
rs7684318	4	89733852	T	C		0.558201	0.093769	1.74753	2.10011	1.45414	1.26e-09		0.271585	0.061761	1.31204	1.48088	1.16245	9.47e-06		0.279622	0.992521	0.340803	0.992736
rs3775423	4	89736340	C	T		0.516354	0.090978	1.67591	2.00305	1.40219	7.6e-09		0.259147	0.060902	1.29582	1.46012	1.15002	1.84e-05		0.303294	0.992302	0.357067	TYPED
rs356204	4	89742391	T	C		-0.50706	0.080719	0.602265	0.705499	0.514137	1.79e-10		-0.38081	0.056993	0.683308	0.764064	0.611086	1.78e-11		0.46988	0.981517	0.432721	TYPED
rs7661330	4	89742519	T	G		0.513263	0.090646	1.67073	1.99557	1.39877	8.29e-09		0.258006	0.060865	1.29435	1.45835	1.14879	1.98e-05		0.303933	0.990721	0.357474	TYPED
rs3822086	4	89743643	C	T		0.517352	0.090718	1.67758	2.00403	1.40431	6.42e-09		0.259302	0.060826	1.29602	1.46012	1.15037	1.78e-05		0.303712	0.99034	0.35652	0.991933
rs3775424	4	89744105	C	T		0.55507	0.097115	1.74206	2.10731	1.44012	5.45e-09		0.289633	0.063616	1.33594	1.51334	1.17933	4.46e-06		0.254297	0.990973	0.313051	0.992052
rs356203	4	89744890	C	T		-0.4831	0.079412	0.616868	0.720756	0.527953	6.78e-10		-0.35174	0.0561	0.70346	0.785223	0.630211	2.71e-10		0.516881	0.981775	0.473083	0.981124
rs3857057	4	89746868	A	G		0.550971	0.093358	1.73494	2.0833	1.44483	1.77e-09		0.269517	0.061772	1.30933	1.47785	1.16003	1.11e-05		0.279878	0.99077	0.341855	TYPED
rs356200	4	89747463	T	C		-0.50706	0.080719	0.602265	0.705499	0.514137	1.79e-10		-0.37675	0.056939	0.686088	0.767092	0.613638	2.79e-11		0.469808	0.981765	0.432373	TYPED
rs4088093	4	89750136	A	G		0.515244	0.090548	1.67405	1.99914	1.40182	6.96e-09		0.251494	0.060828	1.28594	1.44877	1.14142	3.17e-05		0.304252	0.991041	0.357298	0.991505
rs189596	4	89750185	G	A		-0.51098	0.080623	0.599907	0.702606	0.51222	1.22e-10		-0.37201	0.056897	0.689345	0.770671	0.616602	4.79e-11		0.46992	0.982198	0.427692	0.980413
rs4088094	4	89750336	G	A		0.555266	0.09328	1.7424	2.09195	1.45127	1.27e-09		0.261842	0.061702	1.29932	1.46635	1.15132	1.93e-05		0.280606	0.990861	0.341678	0.991924
rs28412513	4	89750398	A	G		0.552955	0.093252	1.73838	2.087	1.448	1.48e-09		0.264249	0.06173	1.30245	1.46997	1.15403	1.63e-05		0.280218	0.991113	0.341422	0.992057
rs3857058	4	89750927	A	G		0.552955	0.093252	1.73838	2.087	1.448	1.48e-09		0.264249	0.06173	1.30245	1.46997	1.15403	1.63e-05		0.280218	0.991112	0.341399	0.991974
rs28393675	4	89752690	A	G		0.550971	0.093358	1.73494	2.0833	1.44483	1.77e-09		0.268451	0.061824	1.30794	1.47643	1.15867	1.23e-05		0.27987	0.991135	0.340487	0.992523
rs356168	4	89753280	G	A		-0.50899	0.080662	0.601103	0.70406	0.513202	1.47e-10		-0.37883	0.056974	0.684662	0.76555	0.612321	2.23e-11		0.47027	0.982289	0.42871	0.980984
rs3756054	4	89753300	T	C		0.506769	0.090454	1.65992	1.98191	1.39024	1.2e-08		0.255439	0.060864	1.29103	1.4546	1.14585	2.4e-05		0.304209	0.990001	0.357872	TYPED
rs3857059	4	89754087	A	G		0.50865	0.090521	1.66305	1.9859	1.39268	1.08e-08		0.257191	0.060931	1.29329	1.45734	1.14771	2.15e-05		0.303886	0.990998	0.356071	0.991975
rs28613708	4	89756092	G	A		0.55262	0.09329	1.7378	2.08646	1.44741	1.53e-09		0.268451	0.061824	1.30794	1.47643	1.15867	1.23e-05		0.279855	0.991085	0.340429	0.992113
rs2736990	4	89757390	G	A		-0.50899	0.080662	0.601103	0.70406	0.513202	1.47e-10		-0.37851	0.05698	0.684878	0.7658	0.612507	2.32e-11		0.473702	TYPED	0.433285	TYPED
rs6826785	4	89761323	T	C		0.529836	0.090578	1.69865	2.02865	1.42234	2.56e-09		0.248946	0.060935	1.28267	1.44539	1.13827	3.94e-05		0.300997	0.988834	0.35118	TYPED
rs6834765	4	89762839	T	C		0.554447	0.09316	1.74098	2.08974	1.45042	1.28e-09		0.256868	0.06179	1.29287	1.45933	1.14541	2.86e-05		0.278316	0.988849	0.335317	0.992079
rs34806123	4	89762971	A	G		0.554447	0.09316	1.74098	2.08974	1.45042	1.28e-09		0.256868	0.06179	1.29287	1.45933	1.14541	2.86e-05		0.278246	0.9885	0.336417	TYPED
rs35495602	4	89762972	A	G		0.554447	0.09316	1.74098	2.08974	1.45042	1.28e-09		0.256868	0.06179	1.29287	1.45933	1.14541	2.86e-05		0.278247	0.988505	0.335407	0.992319
rs10516845	4	89763127	A	G		0.594719	0.095051	1.81252	2.1837	1.50444	1.54e-10		0.260733	0.062476	1.29788	1.46695	1.1483	2.65e-05		0.265727	0.988989	0.327019	TYPED
rs3857061	4	89765591	A	G		0.529836	0.090578	1.69865	2.02865	1.42234	2.56e-09		0.242375	0.060911	1.27427	1.43586	1.13087	6.26e-05		0.301034	0.988675	0.351189	TYPED
rs3775427	4	89765968	G	A		0.550178	0.096665	1.73356	2.09518	1.43436	6.39e-09		0.261305	0.063336	1.29862	1.47026	1.14702	3.28e-05		0.254707	0.988785	0.313591	0.992669
rs3796661	4	89766356	C	T		0.550178	0.096665	1.73356	2.09518	1.43436	6.39e-09		0.261305	0.063336	1.29862	1.47026	1.14702	3.28e-05		0.254828	0.989254	0.313658	0.992921
rs7690873	4	89766711	G	A		0.551279	0.092998	1.73547	2.08247	1.44629	1.5e-09		0.256436	0.061733	1.29232	1.45853	1.14504	2.9e-05		0.28013	0.988869	0.336481	0.992179
rs60031383	4	89768920	C	A		0.554728	0.093066	1.74147	2.08995	1.4511	1.21e-09		0.257882	0.061731	1.29419	1.46064	1.1467	2.61e-05		0.280098	0.987817	0.336402	0.992156
rs11944331	4	89769178	C	T		0.530694	0.090592	1.70011	2.03044	1.42352	2.42e-09		0.246093	0.060932	1.27902	1.44126	1.13504	4.84e-05		0.300709	0.987815	0.350843	TYPED
rs11931062	4	89769553	T	C		0.554728	0.093066	1.74147	2.08995	1.4511	1.21e-09		0.257882	0.061731	1.29419	1.46064	1.1467	2.61e-05		0.280084	0.987784	0.336331	0.992004
rs11935469	4	89769681	A	G		0.554728	0.093066	1.74147	2.08995	1.4511	1.21e-09		0.257882	0.061731	1.29419	1.46064	1.1467	2.61e-05		0.280094	0.98784	0.336377	0.992252
rs3899608	4	89769780	A	G		0.553562	0.093025	1.73944	2.08734	1.44952	1.29e-09		0.255469	0.061703	1.29107	1.45704	1.144	3.08e-05		0.280777	0.987754	0.336623	0.992225
rs3775433	4	89773436	T	G		0.557015	0.093094	1.74545	2.09484	1.45434	1.04e-09		0.257183	0.061726	1.29328	1.4596	1.14591	2.74e-05		0.280397	0.988059	0.335693	0.990173
rs10025915	4	89774357	G	A		0.560009	0.09315	1.75069	2.10136	1.45854	8.57e-10		0.255188	0.061873	1.2907	1.45711	1.1433	3.31e-05		0.27912	0.988267	0.334405	0.990197
rs58054215	4	89774885	T	C		0.554728	0.093066	1.74147	2.08995	1.4511	1.21e-09		0.254675	0.061739	1.29004	1.45599	1.14301	3.3e-05		0.280158	0.988048	0.335521	0.990196
rs7698672	4	89776315	T	C		0.559112	0.092998	1.74912	2.09885	1.45767	8.62e-10		0.248747	0.061621	1.28242	1.44704	1.13652	4.86e-05		0.281147	0.988228	0.338995	TYPED
rs10433953	4	89777813	G	T		0.550178	0.096665	1.73356	2.09518	1.43436	6.39e-09		0.257347	0.063376	1.29349	1.46457	1.1424	4.36e-05		0.255149	0.988747	0.312664	0.990631
rs72503734	4	89778628	T	C		0.550178	0.096665	1.73356	2.09518	1.43436	6.39e-09		0.257347	0.063376	1.29349	1.46457	1.1424	4.36e-05		0.255147	0.988741	0.312666	0.990638
rs4031753	4	89779010	C	G		0.53471	0.090658	1.70695	2.03888	1.42906	1.86e-09		0.237283	0.060979	1.2678	1.42875	1.12498	9.09e-05		0.300422	0.988222	0.34935	0.989624
rs28781297	4	89780291	A	G		0.532499	0.090629	1.70318	2.03426	1.42599	2.15e-09		0.239587	0.061	1.27072	1.43211	1.12753	7.79e-05		0.3001	0.988281	0.34925	0.990209
rs7655611	4	89780995	G	A		0.53471	0.090658	1.70695	2.03888	1.42906	1.86e-09		0.237283	0.060979	1.2678	1.42875	1.12498	9.09e-05		0.300664	0.99203	0.349483	0.990016
rs3775434	4	89781630	A	G		0.565931	0.088849	1.76109	2.09609	1.47962	8.03e-11		0.22832	0.05987	1.25649	1.41293	1.11737	0.000126		0.321294	0.992278	0.370364	0.99008
rs10018362	4	89782602	T	C		0.644605	0.111664	1.90523	2.37137	1.53073	2.86e-09		0.16753	0.071209	1.18238	1.35948	1.02835	0.018077		0.174272	0.991129	0.198117	TYPED
rs3822089	4	89782860	G	A		0.563732	0.088816	1.75722	2.09135	1.47647	9.37e-11		0.230856	0.05993	1.25968	1.41668	1.12007	0.000108		0.32095	0.992283	0.370089	0.990178
rs3822090	4	89783725	C	T		0.563732	0.088816	1.75722	2.09135	1.47647	9.37e-11		0.230856	0.05993	1.25968	1.41668	1.12007	0.000108		0.320906	0.992096	0.37195	TYPED
rs3775439	4	89788590	G	A		0.563732	0.088816	1.75722	2.09135	1.47647	9.37e-11		0.230856	0.05993	1.25968	1.41668	1.12007	0.000108		0.320874	TYPED	0.37196	TYPED
rs2737029	4	89790619	T	C		0.482664	0.079856	1.62038	1.89493	1.38562	8.79e-10		0.305542	0.0559	1.35736	1.51453	1.2165	3.98e-08		0.487222	0.986093	0.526739	0.984571
rs10002435	4	89791360	G	A		0.64649	0.111917	1.90883	2.37702	1.53286	2.76e-09		0.173196	0.071503	1.1891	1.36799	1.0336	0.014919		0.172671	0.994024	0.19507	0.991658
rs10014396	4	89791478	T	C		0.64649	0.111917	1.90883	2.37702	1.53286	2.76e-09		0.169139	0.071473	1.18429	1.36237	1.02948	0.017409		0.172727	TYPED	0.196139	TYPED
rs17016168	4	89792108	G	A		0.650658	0.119158	1.9168	2.42107	1.51757	1.81e-08		0.175405	0.074637	1.19173	1.37946	1.02954	0.01816		0.14794	0.994869	0.173484	TYPED
rs7665887	4	89792523	A	G		0.632048	0.117473	1.88146	2.36859	1.49451	3.07e-08		0.187977	0.07399	1.20681	1.39514	1.04389	0.010606		0.153364	0.994791	0.176989	0.991767
rs6829514	4	89793484	A	G		0.635055	0.117476	1.88713	2.37574	1.49901	2.63e-08		0.184087	0.073846	1.20212	1.38933	1.04013	0.012168		0.153349	0.994839	0.177251	0.991787
rs3775443	4	89794523	T	G		0.632048	0.117473	1.88146	2.36859	1.49451	3.07e-08		0.187632	0.073988	1.20639	1.39466	1.04354	0.010748		0.15301	0.994896	0.17798	TYPED
rs3906824	4	89794988	C	G		0.626741	0.118241	1.8715	2.3596	1.48437	4.95e-08		0.176747	0.074331	1.19333	1.38048	1.03155	0.016817		0.149959	0.994947	0.173633	0.991536
rs3889917	4	89795701	T	C		0.632048	0.117473	1.88146	2.36859	1.49451	3.07e-08		0.187977	0.07399	1.20681	1.39514	1.04389	0.010606		0.153199	TYPED	0.177922	TYPED
rs3889916	4	89795801	C	T		0.632048	0.117473	1.88146	2.36859	1.49451	3.07e-08		0.187977	0.07399	1.20681	1.39514	1.04389	0.010606		0.153002	0.994858	0.177922	TYPED
rs34634504	4	89796094	G	A		0.632048	0.117473	1.88146	2.36859	1.49451	3.07e-08		0.187977	0.07399	1.20681	1.39514	1.04389	0.010606		0.152999	0.99485	0.176949	0.99189
rs56270968	4	89797869	G	T		0.627217	0.117511	1.87239	2.35735	1.4872	3.98e-08		0.190196	0.074014	1.20949	1.39831	1.04616	0.009737		0.152608	0.994468	0.17695	0.991405
rs17016183	4	89798309	T	C		0.632048	0.117473	1.88146	2.36859	1.49451	3.07e-08		0.185771	0.073969	1.20415	1.39201	1.04164	0.011538		0.153003	0.994913	0.178131	TYPED
rs3756055	4	89799806	A	G		0.632048	0.117473	1.88146	2.36859	1.49451	3.07e-08		0.185771	0.073969	1.20415	1.39201	1.04164	0.011538		0.152941	0.994487	0.178132	TYPED
rs7684892	4	89800846	G	A		0.635055	0.117476	1.88713	2.37574	1.49901	2.63e-08		0.18189	0.073825	1.19948	1.38623	1.03789	0.013219		0.153311	0.994688	0.178362	TYPED
rs7684637	4	89800994	A	C		0.632048	0.117473	1.88146	2.36859	1.49451	3.07e-08		0.185771	0.073969	1.20415	1.39201	1.04164	0.011538		0.153001	0.994944	0.178131	TYPED
rs7689942	4	89801249	C	T		0.632048	0.117473	1.88146	2.36859	1.49451	3.07e-08		0.184674	0.073886	1.20283	1.39026	1.04066	0.011949		0.152933	0.99379	0.17756	0.989976
rs17016190	4	89801681	A	G		0.632048	0.117473	1.88146	2.36859	1.49451	3.07e-08		0.185771	0.073969	1.20415	1.39201	1.04164	0.011538		0.153002	0.994951	0.178131	TYPED
rs3775446	4	89806772	G	T		0.635292	0.117467	1.88757	2.37626	1.49939	2.59e-08		0.178452	0.073893	1.19537	1.38166	1.03419	0.015173		0.152987	0.995109	0.177295	0.991123
rs3775447	4	89807272	G	A		0.635292	0.117467	1.88757	2.37626	1.49939	2.59e-08		0.178452	0.073893	1.19537	1.38166	1.03419	0.015173		0.152988	0.995113	0.177295	0.991129
rs3796663	4	89809530	A	C		0.635292	0.117467	1.88757	2.37626	1.49939	2.59e-08		0.178452	0.073893	1.19537	1.38166	1.03419	0.015173		0.153008	0.99486	0.177296	0.990924
rs59398886	4	89810534	G	A		0.635292	0.117467	1.88757	2.37626	1.49939	2.59e-08		0.178452	0.073893	1.19537	1.38166	1.03419	0.015173		0.152965	0.99494	0.177261	0.990829
rs61027512	4	89810585	C	G		0.635292	0.117467	1.88757	2.37626	1.49939	2.59e-08		0.178452	0.073893	1.19537	1.38166	1.03419	0.015173		0.152987	0.995111	0.177325	0.991234
rs34410265	4	89812228	G	T		0.635292	0.117467	1.88757	2.37626	1.49939	2.59e-08		0.178452	0.073893	1.19537	1.38166	1.03419	0.015173		0.152995	0.995063	0.178364	TYPED
rs3775448	4	89812954	C	G		0.638305	0.117469	1.89327	2.38344	1.50391	2.22e-08		0.174603	0.073749	1.19077	1.37596	1.03051	0.017299		0.153326	0.994823	0.177546	0.991035
rs3756056	4	89813182	T	C		0.635292	0.117467	1.88757	2.37626	1.49939	2.59e-08		0.179168	0.073854	1.19622	1.38254	1.03501	0.014711		0.152978	0.99487	0.177233	0.989412
rs3756057	4	89813275	T	C		0.638305	0.117469	1.89327	2.38344	1.50391	2.22e-08		0.174603	0.073749	1.19077	1.37596	1.03051	0.017299		0.153324	0.99494	0.178596	TYPED
rs3775458	4	89818097	T	C		0.651335	0.119482	1.9181	2.42424	1.51763	1.93e-08		0.16671	0.07449	1.18141	1.36713	1.02093	0.024509		0.147972	0.993746	0.172864	0.989447
rs3775461	4	89820652	A	G		0.643511	0.11836	1.90315	2.40007	1.50912	2.17e-08		0.172686	0.073857	1.18849	1.37361	1.02832	0.01875		0.152768	0.993502	0.177169	0.960849
rs17016255	4	89823177	G	A		0.662705	0.120084	1.94003	2.45486	1.53317	1.26e-08		0.166196	0.074532	1.18081	1.36654	1.02032	0.025032		0.147673	0.993547	0.171849	0.901822
rs6830166	4	89823842	C	T		0.58368	0.088982	1.79262	2.13418	1.50573	2.06e-11		0.246959	0.059677	1.28013	1.43897	1.13882	3.14e-05		0.326877	0.9932	0.377319	0.87311
rs34699553	4	89828815	C	T		0.664012	0.120085	1.94257	2.45808	1.53518	1.18e-08		0.161375	0.073112	1.17513	1.35618	1.01824	0.026572		0.147682	0.981701	0.174071	0.920974
rs2737002	4	89832029	A	G		0.506291	0.09358	1.65913	1.99313	1.38109	4.51e-08		0.324066	0.067202	1.38274	1.5774	1.2121	1.47e-06		0.742372	0.975368	0.787473	TYPED
rs1471484	4	89833162	C	T		0.505228	0.093598	1.65736	1.99108	1.37958	4.85e-08		0.321411	0.067203	1.37907	1.57323	1.20888	1.79e-06		0.742878	0.976055	0.787706	TYPED
rs6822088	4	89843159	T	C		0.558719	0.08781	1.74843	2.0768	1.47199	9e-11		0.199395	0.059963	1.22066	1.3729	1.08531	0.000836		0.334645	0.992749	0.385972	0.993241
rs6532194	4	89859751	C	T		0.498672	0.088009	1.64653	1.95652	1.38566	8.95e-09		0.195525	0.06004	1.21595	1.3678	1.08096	0.001071		0.335818	TYPED	0.381006	TYPED
rs62315170	4	89862241	T	C		0.56804	0.095181	1.7648	2.12675	1.46446	1.14e-09		0.197133	0.063001	1.21791	1.37797	1.07643	0.001665		0.275718	0.992361	0.328508	TYPED
rs1442141	4	89894537	A	C		0.586726	0.10112	1.79809	2.19223	1.47481	2.72e-09		0.035472	0.066745	1.03611	1.18092	0.909057	0.59482		0.213304	0.978936	0.23317	TYPED
rs59718120	4	89896830	T	C		0.599286	0.101261	1.82082	2.22056	1.49304	1.27e-09		0.022006	0.066523	1.02225	1.16462	0.897287	0.740682		0.214653	0.979843	0.234062	0.992371
rs1442137	4	89897706	T	C		0.599286	0.101261	1.82082	2.22056	1.49304	1.27e-09		0.022006	0.066523	1.02225	1.16462	0.897287	0.740682		0.214652	0.979846	0.234086	0.99126
rs6812172	4	89926708	C	T		0.557616	0.097779	1.7465	2.11544	1.44191	6.11e-09		0.046026	0.06384	1.0471	1.18667	0.923947	0.470461		0.251009	0.973438	0.262041	0.977854
rs78144888	11	133779686	G	C		0.524024	0.097036	1.68881	2.04258	1.39631	4.27e-08		-0.0046	0.063358	0.995414	1.12703	0.879168	0.942173		0.278929	0.965705	0.29308	0.973682
rs2296046	13	99372616	G	A		-0.565	0.104061	0.568363	0.696954	0.463497	3.58e-08		0.077236	0.074408	1.0803	1.24992	0.933696	0.298228		0.207266	0.989499	0.198981	0.989842
rs9557208	13	99387404	G	A		-0.57231	0.1041	0.564222	0.691929	0.460085	2.37e-08		0.073314	0.074337	1.07607	1.24485	0.930172	0.323042		0.20674	TYPED	0.201273	TYPED
rs9517705	13	99387452	G	A		0.554603	0.101237	1.74125	2.12342	1.42786	2.68e-08		-0.08283	0.073651	0.920503	1.06345	0.796769	0.259633		0.779723	0.968782	0.787317	0.971576
rs7983036	13	99390833	G	A		-0.59398	0.104768	0.552124	0.67798	0.449631	8.35e-09		0.057119	0.074401	1.05878	1.22501	0.915113	0.441939		0.200474	0.980783	0.19703	0.986269

## Sheet: Table S6
Table S6:	Variants reaching genome-wide significance (p < 5 × 10⁻⁸) in the TRACTOR-NAT analysis of the Phase 1 (discovery) cohort and corresponding summary statistics from the Phase 2 (replication) cohort. Bolded p-values in the "Replication P” column indicate replicated associations. The last four columns show the allele frequency and imputation quality (R²) in each cohort. SE = Standard Error; OR = Odds …
						Discovery							Replication							Discover		Replication
ID	Chrom	Pos	Allele1	Allele2		BETA	SE	OR	U95	L95	P		BETA	SE	OR	U95	L95	P		Frequency	R2	Frequency	R2
rs150401028	3	196592269	G	A		0.935663	0.169159	2.5489	3.55095	1.82963	1.59e-08		-0.14235	0.113808	0.867322	1.08407	0.693913	0.894487		0.105226	0.957977	0.100211	0.961501
rs79046459	3	196593928	T	C		0.93902	0.168744	2.55747	3.55999	1.83727	1.31e-08		-0.10642	0.112164	0.899049	1.12011	0.721618	0.828632		0.110256	0.959874	0.103909	0.964372
rs62410627	3	196596508	G	A		0.900934	0.164838	2.4619	3.40082	1.78221	2.31e-08		-0.06484	0.110386	0.937221	1.1636	0.754883	0.721518		0.12377	TYPED	0.115279	TYPED
rs2086892	3	196598645	T	C		0.894599	0.157968	2.44636	3.33414	1.79496	7.43e-09		-0.08777	0.096191	0.915973	1.10602	0.758583	0.819231		0.210813	0.935615	0.19541	0.940311
rs4916438	3	196598816	T	A		0.937104	0.16466	2.55258	3.52485	1.84849	6.31e-09		-0.1145	0.101349	0.891814	1.08779	0.731146	0.870707		0.164421	0.93897	0.158034	0.94394
rs113280934	3	196598870	A	G		0.971642	0.166992	2.64228	3.66543	1.90473	2.97e-09		-0.09507	0.105005	0.909308	1.1171	0.740166	0.817372		0.144456	0.957668	0.138983	0.958337
rs77286998	3	196601614	C	A		0.940276	0.167865	2.56069	3.55833	1.84275	1.06e-08		-0.05486	0.110361	0.946621	1.17521	0.762491	0.690428		0.11088	0.975238	0.110384	0.971776
rs144236972	3	196602067	T	C		0.940276	0.167865	2.56069	3.55833	1.84275	1.06e-08		-0.05486	0.110361	0.946621	1.17521	0.762491	0.690428		0.110876	0.975206	0.110372	0.971868
rs142191617	3	196602448	C	G		0.940276	0.167865	2.56069	3.55833	1.84275	1.06e-08		-0.06142	0.110253	0.940425	1.16728	0.757661	0.711274		0.110866	0.975521	0.110381	0.971826
rs115113317	3	196602786	T	A		0.940276	0.167865	2.56069	3.55833	1.84275	1.06e-08		-0.06142	0.110253	0.940425	1.16728	0.757661	0.711274		0.11086	0.975446	0.110377	0.971734
rs113341816	3	196614308	T	G		0.887043	0.164967	2.42794	3.35475	1.75717	3.78e-08		-0.08216	0.108985	0.921122	1.14048	0.743956	0.774542		0.112388	0.94889	0.112509	0.955907
rs113048054	3	196616946	A	G		0.947833	0.166903	2.58011	3.57857	1.86024	6.78e-09		-0.08836	0.108581	0.915431	1.13254	0.739946	0.792111		0.110146	0.95903	0.108564	0.96312
rs78345302	3	196632310	C	G		0.91649	0.167001	2.5005	3.46881	1.80249	2.03e-08		-0.08006	0.110715	0.923058	1.14676	0.742996	0.765205		0.107044	0.958319	0.104721	0.96231
rs112565872	3	196633102	C	T		0.862329	0.16152	2.36867	3.25082	1.7259	4.68e-08		-0.09848	0.109568	0.90621	1.1233	0.731077	0.81563		0.11103	TYPED	0.110543	TYPED
rs3857049	4	89691681	A	T		0.730133	0.123519	2.07536	2.64383	1.62911	1.7e-09		0.329536	0.076141	1.39032	1.61409	1.19758	7.52e-06		0.234211	0.945141	0.289986	0.958698
rs12642514	4	89708246	A	C		0.675073	0.121343	1.96418	2.49155	1.54843	1.32e-08		0.354378	0.077064	1.42529	1.65769	1.22548	2.13e-06		0.24937	0.981609	0.308196	0.981301
rs4122861	4	89710796	C	A		0.664046	0.12124	1.94264	2.46373	1.53176	2.16e-08		0.343406	0.076803	1.40974	1.63876	1.21273	3.89e-06		0.247095	0.984567	0.306143	0.983
rs12640100	4	89713061	G	A		0.657635	0.120907	1.93022	2.44639	1.52296	2.68e-08		0.340197	0.07664	1.40522	1.63299	1.20923	4.52e-06		0.253586	0.988797	0.311538	0.987079
rs7681312	4	89717376	C	G		0.638711	0.119336	1.89404	2.39315	1.49902	4.34e-08		0.333605	0.076737	1.39599	1.62257	1.20106	6.89e-06		0.302722	0.992608	0.355303	0.992566
rs7681815	4	89717463	G	C		0.638711	0.119336	1.89404	2.39315	1.49902	4.34e-08		0.330257	0.076671	1.39133	1.61693	1.1972	8.26e-06		0.302699	0.992651	0.355204	0.992594
rs11931074	4	89718364	G	T		0.638711	0.119336	1.89404	2.39315	1.49902	4.34e-08		0.330257	0.076671	1.39133	1.61693	1.1972	8.26e-06		0.30303	TYPED	0.356383	TYPED
rs10516844	4	89718696	T	C		0.638711	0.119336	1.89404	2.39315	1.49902	4.34e-08		0.326425	0.076622	1.386	1.61059	1.19273	1.02e-05		0.302694	0.992634	0.35577	0.992518
rs61032876	4	89720252	C	T		0.638711	0.119336	1.89404	2.39315	1.49902	4.34e-08		0.330257	0.076671	1.39133	1.61693	1.1972	8.26e-06		0.302699	0.992679	0.356379	TYPED
rs7655792	4	89720874	G	T		0.638711	0.119336	1.89404	2.39315	1.49902	4.34e-08		0.330209	0.07667	1.39126	1.61685	1.19714	8.28e-06		0.302785	0.992364	0.35537	0.992402
rs6818319	4	89721717	A	G		0.638711	0.119336	1.89404	2.39315	1.49902	4.34e-08		0.331239	0.076657	1.39269	1.61848	1.1984	7.77e-06		0.303001	0.992636	0.355296	0.992498
rs10003708	4	89721900	C	A		0.638335	0.11933	1.89333	2.39222	1.49848	4.41e-08		0.331239	0.076657	1.39269	1.61848	1.1984	7.77e-06		0.303355	0.992701	0.356495	TYPED
rs11945223	4	89722174	A	G		0.638335	0.11933	1.89333	2.39222	1.49848	4.41e-08		0.331239	0.076657	1.39269	1.61848	1.1984	7.77e-06		0.303271	0.992293	0.355163	0.99197
rs3857051	4	89722546	A	G		0.638335	0.11933	1.89333	2.39222	1.49848	4.41e-08		0.331239	0.076657	1.39269	1.61848	1.1984	7.77e-06		0.303353	0.99273	0.355354	0.992404
rs3857052	4	89722706	G	A		0.638335	0.11933	1.89333	2.39222	1.49848	4.41e-08		0.331239	0.076657	1.39269	1.61848	1.1984	7.77e-06		0.303271	0.992134	0.356501	TYPED
rs7436973	4	89722770	G	C		0.638335	0.11933	1.89333	2.39222	1.49848	4.41e-08		0.331239	0.076657	1.39269	1.61848	1.1984	7.77e-06		0.303347	0.992688	0.355162	0.991702
rs17016071	4	89723130	A	G		0.638029	0.119327	1.89275	2.39147	1.49803	4.47e-08		0.334778	0.076779	1.39763	1.62461	1.20237	6.49e-06		0.303017	0.992694	0.356727	TYPED
rs8180209	4	89723303	A	G		0.638168	0.119325	1.89301	2.3918	1.49824	4.44e-08		0.334778	0.076779	1.39763	1.62461	1.20237	6.49e-06		0.303593	TYPED	0.356728	TYPED
rs8180214	4	89723357	G	A		0.637236	0.11931	1.89125	2.3895	1.49689	4.62e-08		0.333432	0.076782	1.39575	1.62243	1.20074	7.04e-06		0.303422	0.99233	0.356025	0.992252
rs7675290	4	89723852	C	T		0.638335	0.11933	1.89333	2.39222	1.49848	4.41e-08		0.333706	0.076791	1.39613	1.6229	1.20105	6.94e-06		0.303337	0.992591	0.355476	0.992288
rs1045722	4	89724520	T	A		0.638335	0.11933	1.89333	2.39222	1.49848	4.41e-08		0.332427	0.07683	1.39435	1.62095	1.19942	7.57e-06		0.303176	0.992162	0.355674	0.992546
rs35541731	4	89732197	C	T		0.642594	0.119949	1.90141	2.40535	1.50305	4.23e-08		0.333922	0.076612	1.39643	1.62268	1.20173	6.54e-06		0.268591	0.992248	0.327292	0.992328
rs10033209	4	89732553	T	G		0.638205	0.119321	1.89308	2.39187	1.49831	4.43e-08		0.333102	0.076682	1.39529	1.62158	1.20058	7e-06		0.303352	0.992399	0.356377	0.992252
rs12648141	4	89733003	C	G		0.660118	0.120907	1.93502	2.45247	1.52675	2.38e-08		0.339796	0.076668	1.40466	1.63242	1.20868	4.67e-06		0.254155	0.991862	0.313432	0.99261
rs3775422	4	89733513	G	A		0.638524	0.119329	1.89368	2.39267	1.49876	4.37e-08		0.332088	0.076691	1.39388	1.61996	1.19934	7.45e-06		0.303557	0.992063	0.35731	TYPED
rs7684318	4	89733852	T	C		0.639855	0.119372	1.89621	2.39606	1.50063	4.16e-08		0.332708	0.076663	1.39474	1.62088	1.20015	7.13e-06		0.279622	0.992521	0.340803	0.992736
rs3775423	4	89736340	C	T		0.638205	0.119321	1.89308	2.39187	1.49831	4.43e-08		0.33697	0.076731	1.4007	1.62802	1.20512	5.63e-06		0.303294	0.992302	0.357067	TYPED
rs6834765	4	89762839	T	C		0.631799	0.118527	1.88099	2.3729	1.49106	4.9e-08		0.312127	0.076888	1.36633	1.58856	1.17519	2.46e-05		0.278316	0.988849	0.335317	0.992079
rs34806123	4	89762971	A	G		0.631799	0.118527	1.88099	2.3729	1.49106	4.9e-08		0.312127	0.076888	1.36633	1.58856	1.17519	2.46e-05		0.278246	0.9885	0.336417	TYPED
rs35495602	4	89762972	A	G		0.631799	0.118527	1.88099	2.3729	1.49106	4.9e-08		0.312127	0.076888	1.36633	1.58856	1.17519	2.46e-05		0.278247	0.988505	0.335407	0.992319
rs10516845	4	89763127	A	G		0.64081	0.119	1.89802	2.3966	1.50316	3.62e-08		0.318885	0.076929	1.37559	1.59946	1.18306	1.7e-05		0.265727	0.988989	0.327019	TYPED
rs3775434	4	89781630	A	G		0.634467	0.117741	1.88602	2.37557	1.49735	3.55e-08		0.312692	0.076839	1.3671	1.5893	1.17596	2.36e-05		0.321294	0.992278	0.370364	0.99008
rs3822089	4	89782860	G	A		0.634265	0.11774	1.88564	2.37509	1.49705	3.58e-08		0.312796	0.076838	1.36724	1.58947	1.17609	2.34e-05		0.32095	0.992283	0.370089	0.990178
rs3822090	4	89783725	C	T		0.634265	0.11774	1.88564	2.37509	1.49705	3.58e-08		0.312796	0.076838	1.36724	1.58947	1.17609	2.34e-05		0.320906	0.992096	0.37195	TYPED
rs356186	4	89784213	A	G		0.682906	0.127719	1.97962	2.54272	1.54122	4.47e-08		0.445061	0.087598	1.56059	1.8529	1.31439	1.88e-07		0.733119	0.973691	0.766203	0.96296
rs3775439	4	89788590	G	A		0.634265	0.11774	1.88564	2.37509	1.49705	3.58e-08		0.312796	0.076838	1.36724	1.58947	1.17609	2.34e-05		0.320874	TYPED	0.37196	TYPED
rs2737030	4	89788948	C	T		0.704443	0.128029	2.02272	2.59966	1.57382	1.88e-08		0.441185	0.087556	1.55455	1.84558	1.30941	2.34e-07		0.724389	0.975735	0.766093	TYPED
rs2737029	4	89790619	T	C		0.630046	0.116555	1.8777	2.3596	1.49421	3.23e-08		0.41713	0.077648	1.5176	1.76707	1.30335	3.89e-08		0.487222	0.986093	0.526739	0.984571
rs2572320	4	89791054	C	A		0.692459	0.127877	1.99862	2.56792	1.55554	3.06e-08		0.440359	0.087643	1.55326	1.84437	1.3081	2.52e-07		0.733896	0.97484	0.767445	0.962407
rs2583962	4	89792596	T	C		0.709767	0.127935	2.03352	2.61305	1.58251	1.45e-08		0.441185	0.087556	1.55455	1.84558	1.30941	2.34e-07		0.724345	0.976291	0.760073	0.964779
rs2737028	4	89795865	A	G		0.709767	0.127935	2.03352	2.61305	1.58251	1.45e-08		0.44724	0.087583	1.56399	1.85689	1.31729	1.64e-07		0.724217	0.977094	0.760011	0.96454
rs2572318	4	89797568	C	T		0.709767	0.127935	2.03352	2.61305	1.58251	1.45e-08		0.44724	0.087583	1.56399	1.85689	1.31729	1.64e-07		0.724236	0.977898	0.765978	TYPED
rs2737025	4	89798041	A	G		0.709767	0.127935	2.03352	2.61305	1.58251	1.45e-08		0.44724	0.087583	1.56399	1.85689	1.31729	1.64e-07		0.724256	0.977978	0.760048	0.964564
rs2583963	4	89805937	C	T		0.715716	0.128113	2.04565	2.62956	1.5914	1.16e-08		0.44724	0.087583	1.56399	1.85689	1.31729	1.64e-07		0.724068	0.981619	0.759966	0.964485
rs2583964	4	89806067	A	G		0.715716	0.128113	2.04565	2.62956	1.5914	1.16e-08		0.449344	0.087666	1.56728	1.8611	1.31985	1.48e-07		0.724063	0.981637	0.760303	0.964483
rs2197120	4	89808451	A	G		0.715716	0.128113	2.04565	2.62956	1.5914	1.16e-08		0.449344	0.087666	1.56728	1.8611	1.31985	1.48e-07		0.724097	0.981485	0.7603	0.964555
rs2619368	4	89808596	T	G		0.715716	0.128113	2.04565	2.62956	1.5914	1.16e-08		0.449344	0.087666	1.56728	1.8611	1.31985	1.48e-07		0.724115	0.981402	0.766326	TYPED
rs748849	4	89813810	G	A		0.715676	0.128108	2.04557	2.62943	1.59135	1.16e-08		0.458371	0.087687	1.5815	1.87806	1.33177	8.6e-08		0.723037	0.98261	0.760369	0.963674
rs1442144	4	89814962	T	C		0.715676	0.128108	2.04557	2.62943	1.59135	1.16e-08		0.458371	0.087687	1.5815	1.87806	1.33177	8.6e-08		0.725262	TYPED	0.766558	TYPED
rs1837891	4	89814980	C	G		0.715673	0.128103	2.04556	2.6294	1.59136	1.16e-08		0.458343	0.087684	1.58145	1.87799	1.33173	8.61e-08		0.723038	0.982612	0.760086	0.963816
rs2737021	4	89818841	T	A		0.726134	0.128386	2.06707	2.65852	1.60721	7.75e-09		0.458376	0.087688	1.5815	1.87807	1.33177	8.6e-08		0.723176	0.981304	0.760518	0.963448
rs2619341	4	89820622	A	G		0.726149	0.128384	2.06711	2.65855	1.60724	7.74e-09		0.45761	0.087684	1.58029	1.87662	1.33076	9e-08		0.723321	0.980518	0.760974	0.959917
rs10005233	4	89822180	C	T		0.651245	0.121945	1.91793	2.43576	1.51019	4.64e-08		0.296056	0.082719	1.34455	1.5812	1.14331	0.000172		0.5608	0.987855	0.612813	TYPED
rs10008964	4	89823570	G	A		0.726016	0.128385	2.06683	2.6582	1.60702	7.79e-09		0.421546	0.086658	1.52432	1.80651	1.28621	5.74e-07		0.722705	0.980498	0.760819	0.879369
rs6830166	4	89823842	C	T		0.648805	0.11831	1.91325	2.41257	1.51728	2.08e-08		0.315328	0.07651	1.37071	1.59247	1.17983	1.88e-05		0.326877	0.9932	0.377319	0.87311
rs4293762	4	89823945	G	A		0.651245	0.121945	1.91793	2.43576	1.51019	4.64e-08		0.273303	0.082231	1.3143	1.54415	1.11866	0.000444		0.560857	0.987781	0.6084	0.911885
rs3113355	4	89824194	A	T		0.725967	0.128378	2.06673	2.65804	1.60696	7.8e-09		0.425094	0.08712	1.52973	1.81457	1.28961	5.32e-07		0.721092	0.979791	0.759796	0.880352
rs2583968	4	89824244	C	G		0.725857	0.128377	2.0665	2.65774	1.60679	7.83e-09		0.425214	0.087126	1.52992	1.81481	1.28975	5.29e-07		0.720748	0.979799	0.759546	0.88005
rs2619347	4	89824619	G	A		0.725967	0.128378	2.06673	2.65804	1.60696	7.8e-09		0.429639	0.087478	1.5367	1.82412	1.29458	4.52e-07		0.721121	0.979713	0.758831	0.960904
rs2737011	4	89825068	T	C		0.701215	0.128233	2.0162	2.59232	1.56812	2.27e-08		0.432769	0.087589	1.54152	1.83023	1.29835	3.89e-07		0.730584	0.975775	0.771323	TYPED
rs2737010	4	89825315	G	A		0.701956	0.128251	2.01769	2.59433	1.56923	2.21e-08		0.434108	0.087538	1.54359	1.8325	1.30022	3.54e-07		0.724509	0.976137	0.76068	0.960905
rs2619349	4	89825495	G	T		0.723079	0.128563	2.06077	2.65133	1.60175	9.31e-09		0.429636	0.087477	1.5367	1.82411	1.29457	4.52e-07		0.721864	0.975736	0.765044	TYPED
rs2583972	4	89826260	T	G		0.723079	0.128563	2.06077	2.65133	1.60175	9.31e-09		0.429636	0.087477	1.5367	1.82411	1.29457	4.52e-07		0.721868	0.975336	0.765048	TYPED
rs1811442	4	89826600	C	T		0.723079	0.128563	2.06077	2.65133	1.60175	9.31e-09		0.429636	0.087477	1.5367	1.82411	1.29457	4.52e-07		0.721861	0.976098	0.758684	0.961349
rs1811443	4	89826732	G	C		0.722964	0.128562	2.06053	2.65102	1.60157	9.36e-09		0.429756	0.087483	1.53688	1.82435	1.29471	4.5e-07		0.72153	0.976061	0.758469	0.961232
rs2619355	4	89827223	A	C		0.723079	0.128563	2.06077	2.65133	1.60175	9.31e-09		0.429636	0.087477	1.5367	1.82411	1.29457	4.52e-07		0.721863	0.97609	0.758705	0.961352
rs2583975	4	89827337	T	C		0.701215	0.128233	2.0162	2.59232	1.56812	2.27e-08		0.432769	0.087589	1.54152	1.83023	1.29835	3.89e-07		0.730586	0.975771	0.771323	TYPED
rs1442148	4	89827695	T	A		0.723079	0.128563	2.06077	2.65133	1.60175	9.31e-09		0.429636	0.087477	1.5367	1.82411	1.29457	4.52e-07		0.721871	0.976071	0.759268	0.963386

## Sheet: Table S7
Table S7:	Variants reaching genome-wide significance (p < 5 × 10⁻⁸) in the ATT Meta-analysis between LARGE-PD Phase 1 and Phase 2 using fixed effect model .SE = Standard Error; OR = Odds Ratio; L95/U95 = Lower/Upper bounds of the 95% confidence interval
ID	Chrom	Pos	Effect Allele	Non-effect Allele		OR	SE	L95	U95	P		q_statistic	q_p-value	i2
rs76426636	1	226638407	G	A		1.4989	0.099633	1.30362	1.72344	1.36e-08		1.71605	0.190202	0.417266
rs117802933	1	226653277	T	C		1.47514	0.096899	1.28522	1.69313	3.31e-08		0.712361	0.398661	0
rs139711460	1	226663776	T	C		1.63244	0.111953	1.41302	1.88595	2.95e-11		1.90764	0.167226	0.475792
rs77716725	1	226675606	T	C		1.60699	0.10961	1.39216	1.85498	9.57e-11		1.62085	0.202973	0.38304
rs60932168	1	226692119	C	T		1.61751	0.110348	1.40123	1.86717	5.33e-11		1.58688	0.207772	0.369834
rs3754409	1	226704676	T	C		1.61228	0.110162	1.39636	1.86158	7.71e-11		1.38155	0.239837	0.276175
rs118139671	1	226705399	T	C		1.6139	0.110382	1.39755	1.86374	7.37e-11		1.36191	0.243206	0.265738
rs4653765	1	226707644	A	C		1.59904	0.108217	1.38693	1.84358	1.05e-10		1.44297	0.229659	0.306987
rs4653766	1	226707712	T	C		1.5375	0.100846	1.33984	1.76431	9.23e-10		0.730892	0.392594	0
rs4653463	1	226710557	T	C		1.60561	0.108773	1.39241	1.85144	7.55e-11		1.38019	0.240069	0.275461
rs16846409	1	226712610	A	G		1.64145	0.113124	1.41972	1.89779	2.26e-11		1.21933	0.269492	0.17988
rs16846413	1	226716999	T	C		1.67877	0.118323	1.44686	1.94786	8.81e-12		0.167845	0.682034	0
rs74990530	1	226728477	T	A		1.3992	0.08104	1.24036	1.57838	4.77e-08		0.115991	0.733424	0
rs117185933	1	226737538	A	G		1.6699	0.118064	1.4385	1.93853	1.67e-11		0.112429	0.737395	0
rs149385715	1	226740499	C	T		1.63435	0.117171	1.40469	1.90155	2.1e-10		0.019307	0.88949	0
rs117053279	1	226741345	G	C		1.62885	0.11678	1.39996	1.89516	2.79e-10		0.006385	0.936314	0
rs10027842	4	89630392	C	T		0.753828	0.036924	0.681457	0.833885	4.17e-08		0.693066	0.405124	0
rs3910106	4	89688984	T	A		1.37652	0.064425	1.25025	1.51555	7.8e-11		4.07639	0.043486	0.754685
rs3857049	4	89691681	T	A		1.47179	0.076297	1.32224	1.63824	1.61e-12		10.9523	0.000935	0.908695
rs12505231	4	89704658	A	C		0.667383	0.043536	0.582053	0.765222	7.06e-09		1.24378	0.264744	0.195997
rs12512806	4	89704662	G	A		0.638035	0.043409	0.552953	0.736208	7.79e-10		1.57207	0.209907	0.363896
rs356183	4	89704947	C	G		0.649623	0.02905	0.592685	0.712031	3.25e-20		2.89092	0.08908	0.654089
rs356182	4	89704960	A	G		0.645666	0.02878	0.589257	0.707476	7.08e-21		2.83781	0.092069	0.647616
rs356181	4	89704988	A	G		0.657367	0.029336	0.599869	0.720377	2.79e-19		2.44282	0.118064	0.590637
rs71609574	4	89706816	A	G		0.623109	0.043013	0.538803	0.720606	1.86e-10		0.531185	0.466109	0
rs12642514	4	89708246	C	A		1.49028	0.076378	1.34058	1.6567	1.57e-13		6.35893	0.011679	0.842741
rs4122861	4	89710796	A	C		1.46783	0.075115	1.3206	1.63147	1.15e-12		6.49909	0.010793	0.846132
rs12640100	4	89713061	A	G		1.46244	0.074249	1.31691	1.62405	1.23e-12		5.86837	0.015415	0.829595
rs73831461	4	89714187	C	G		1.74793	0.149819	1.45428	2.10087	2.74e-09		0	1
rs356211	4	89715267	T	C		0.663087	0.029445	0.605375	0.726302	9.83e-19		0.661374	0.416075	0
rs3933594	4	89715268	A	G		1.38992	0.066298	1.25998	1.53327	5.05e-11		4.02147	0.044924	0.751335
rs356215	4	89715410	A	G		0.674618	0.029638	0.616526	0.738183	1.12e-17		0.76443	0.381946	0
rs9999231	4	89716274	C	T		1.41367	0.068504	1.2794	1.56203	1.09e-11		3.97378	0.046214	0.748351
rs356219	4	89716450	A	G		0.673569	0.02948	0.615789	0.73677	6.15e-18		1.62571	0.202297	0.384885
rs7681312	4	89717376	G	C		1.40259	0.067645	1.27001	1.54901	2.51e-11		5.90059	0.015136	0.830525
rs7681815	4	89717463	C	G		1.4005	0.067515	1.26817	1.54663	3.01e-11		5.99439	0.014351	0.833177
rs11931074	4	89718364	T	G		1.4005	0.067515	1.26817	1.54663	3.01e-11		5.99439	0.014351	0.833177
rs10516844	4	89718696	C	T		1.39813	0.067358	1.26611	1.54392	3.66e-11		6.10067	0.013513	0.836084
rs356220	4	89720189	C	T		0.671981	0.029407	0.614344	0.735025	3.88e-18		1.83214	0.175875	0.454191
rs61032876	4	89720252	T	C		1.4005	0.067515	1.26817	1.54663	3.01e-11		5.99439	0.014351	0.833177
rs7655792	4	89720874	T	G		1.40112	0.06753	1.26876	1.54728	2.8e-11		5.96458	0.014596	0.832344
rs356221	4	89721313	T	A		0.652578	0.029002	0.595734	0.714846	4.6e-20		1.66933	0.196348	0.400958
rs6818319	4	89721717	G	A		1.40524	0.067782	1.27239	1.55197	1.96e-11		5.78059	0.016204	0.827007
rs10003708	4	89721900	A	C		1.40397	0.06771	1.27125	1.55053	2.2e-11		5.64833	0.017472	0.822956
rs11945223	4	89722174	G	A		1.40397	0.06771	1.27125	1.55053	2.2e-11		5.64833	0.017472	0.822956
rs356223	4	89722356	G	A		0.651072	0.028968	0.594294	0.713274	3.21e-20		1.45707	0.227397	0.31369
rs3857051	4	89722546	G	A		1.40397	0.06771	1.27125	1.55053	2.2e-11		5.64833	0.017472	0.822956
rs356225	4	89722606	G	C		0.652317	0.029005	0.595468	0.714594	4.44e-20		1.58933	0.207421	0.370806
rs3857052	4	89722706	A	G		1.40397	0.06771	1.27125	1.55053	2.2e-11		5.64833	0.017472	0.822956
rs7436973	4	89722770	C	G		1.40397	0.06771	1.27125	1.55053	2.2e-11		5.64833	0.017472	0.822956
rs17016071	4	89723130	G	A		1.4069	0.067858	1.2739	1.55379	1.67e-11		5.38492	0.020312	0.814296
rs8180209	4	89723303	G	A		1.40775	0.067905	1.27466	1.55474	1.54e-11		5.46995	0.019346	0.817183
rs8180214	4	89723357	A	G		1.39904	0.06739	1.26696	1.5449	3.32e-11		5.17477	0.022917	0.806755
rs7675290	4	89723852	T	C		1.40495	0.067762	1.27214	1.55163	2.01e-11		5.60457	0.017914	0.821574
rs1045722	4	89724520	A	T		1.40164	0.067603	1.26914	1.54797	2.76e-11		5.75345	0.016456	0.826191
rs3857053	4	89724523	T	C		1.40267	0.067677	1.27002	1.54917	2.54e-11		5.53195	0.018672	0.819232
rs356165	4	89725735	A	G		0.670988	0.029402	0.61336	0.73403	3.24e-18		1.69835	0.192504	0.411194
rs35541731	4	89732197	T	C		1.42408	0.070951	1.28501	1.57819	1.61e-11		4.93933	0.026252	0.797543
rs10033209	4	89732553	G	T		1.39987	0.067395	1.26778	1.54573	3e-11		5.6627	0.017329	0.823406
rs12648141	4	89733003	G	C		1.45843	0.073907	1.31357	1.61926	1.61e-12		6.11642	0.013393	0.836506
rs3775422	4	89733513	A	G		1.40177	0.0675	1.26947	1.54786	2.52e-11		5.80529	0.015978	0.827743
rs7684318	4	89733852	C	T		1.4309	0.070196	1.29332	1.58312	3.88e-12		6.5161	0.01069	0.846534
rs3775423	4	89736340	T	C		1.40318	0.067605	1.27067	1.5495	2.26e-11		5.51933	0.018807	0.818819
rs356204	4	89742391	C	T		0.655203	0.029154	0.59806	0.717804	1.14e-19		1.63243	0.201368	0.387416
rs7661330	4	89742519	G	T		1.4012	0.067411	1.26907	1.54708	2.55e-11		5.46551	0.019395	0.817035
rs3822086	4	89743643	T	C		1.40401	0.067533	1.27165	1.55016	1.93e-11		5.58193	0.018147	0.82085
rs3775424	4	89744105	T	C		1.44677	0.073111	1.30347	1.60582	4.06e-12		5.22745	0.022233	0.808702
rs356203	4	89744890	T	C		0.67336	0.029508	0.615524	0.736631	6.42e-18		1.82523	0.176692	0.452125
rs3857057	4	89746868	G	A		1.42649	0.069899	1.28949	1.57805	5.58e-12		6.32144	0.011929	0.841808
rs356200	4	89747463	C	T		0.657016	0.029217	0.599751	0.71975	1.86e-19		1.74021	0.187112	0.425356
rs4088093	4	89750136	G	A		1.39586	0.067105	1.26433	1.54106	4.11e-11		5.8462	0.015611	0.828949
rs189596	4	89750185	A	G		0.658221	0.029246	0.600899	0.721011	2.47e-19		1.98328	0.159045	0.495785
rs4088094	4	89750336	A	G		1.4207	0.069546	1.28439	1.57148	9.22e-12		6.88325	0.008701	0.85472
rs28412513	4	89750398	G	A		1.42221	0.069635	1.28573	1.57319	8.07e-12		6.66469	0.009834	0.849955
rs3857058	4	89750927	G	A		1.42221	0.069635	1.28573	1.57319	8.07e-12		6.66469	0.009834	0.849955
rs28393675	4	89752690	G	A		1.42558	0.069893	1.28859	1.57713	6.26e-12		6.36615	0.011632	0.842919
rs356168	4	89753280	A	G		0.655634	0.029161	0.598479	0.718247	1.25e-19		1.73715	0.1875	0.424345
rs3756054	4	89753300	C	T		1.39622	0.067128	1.26465	1.54148	3.99e-11		5.31422	0.021152	0.811826
rs3857059	4	89754087	G	A		1.39878	0.067314	1.26684	1.54445	3.26e-11		5.31065	0.021195	0.811699
rs28613708	4	89756092	A	G		1.42642	0.069919	1.28938	1.57803	5.72e-12		6.4472	0.011113	0.844894
rs2736990	4	89757390	A	G		0.655768	0.029168	0.598598	0.718398	1.3e-19		1.74548	0.186445	0.427093
rs6826785	4	89761323	C	T		1.39999	0.067388	1.26791	1.54582	2.94e-11		6.62051	0.010081	0.848954
rs356198	4	89761353	T	C		0.67065	0.03461	0.602813	0.74612	2.18e-13		1.29277	0.255537	0.22647
rs356197	4	89761599	A	G		0.67065	0.03461	0.602813	0.74612	2.18e-13		1.29277	0.255537	0.22647
rs356196	4	89761652	T	A		0.67065	0.03461	0.602813	0.74612	2.18e-13		1.29277	0.255537	0.22647
rs6834765	4	89762839	C	T		1.41593	0.069352	1.28	1.56629	1.49e-11		7.08607	0.007769	0.858878
rs34806123	4	89762971	G	A		1.41593	0.069352	1.28	1.56629	1.49e-11		7.08607	0.007769	0.858878
rs35495602	4	89762972	G	A		1.41593	0.069352	1.28	1.56629	1.49e-11		7.08607	0.007769	0.858878
rs10516845	4	89763127	G	A		1.43547	0.071236	1.29585	1.59014	4.56e-12		8.62164	0.003322	0.884013
rs168550	4	89764481	C	G		0.680686	0.035418	0.611267	0.757989	2.5e-12		0.941487	0.331896	0
rs3857061	4	89765591	G	A		1.3936	0.067063	1.26216	1.53873	5.34e-11		6.93555	0.00845	0.855815
rs3775427	4	89765968	A	G		1.41633	0.071269	1.27665	1.5713	5.2e-11		6.24822	0.012432	0.839954
rs3796661	4	89766356	T	C		1.41633	0.071269	1.27665	1.5713	5.2e-11		6.24822	0.012432	0.839954
rs7690873	4	89766711	A	G		1.41428	0.069194	1.27866	1.56428	1.65e-11		6.97713	0.008256	0.856675
rs356191	4	89766969	A	G		0.687502	0.03469	0.619509	0.762958	1.83e-12		1.91053	0.166904	0.476586
rs60031383	4	89768920	A	C		1.41706	0.069343	1.28114	1.56739	1.28e-11		7.06519	0.00786	0.858461
rs11944331	4	89769178	T	C		1.39758	0.067273	1.26572	1.54317	3.7e-11		6.79534	0.00914	0.85284
rs11931062	4	89769553	C	T		1.41706	0.069343	1.28114	1.56739	1.28e-11		7.06519	0.00786	0.858461
rs11935469	4	89769681	G	A		1.41706	0.069343	1.28114	1.56739	1.28e-11		7.06519	0.00786	0.858461
rs3899608	4	89769780	G	A		1.41418	0.069173	1.2786	1.56413	1.65e-11		7.131	0.007576	0.859767
rs356188	4	89770386	C	T		0.694223	0.035076	0.625474	0.770529	7.18e-12		1.60784	0.204795	0.378049
rs356164	4	89772325	G	C		0.691075	0.037683	0.617217	0.773771	1.53e-10		1.14634	0.284316	0.127659
rs3775433	4	89773436	G	T		1.41729	0.069356	1.28135	1.56765	1.25e-11		7.20551	0.007268	0.861217
rs10025915	4	89774357	A	G		1.41694	0.069461	1.2808	1.56756	1.41e-11		7.43017	0.006414	0.865414
rs58054215	4	89774885	C	T		1.41393	0.069196	1.2783	1.56394	1.73e-11		7.21812	0.007217	0.86146
rs356162	4	89776006	C	T		0.689084	0.034761	0.620954	0.76469	2.46e-12		1.75058	0.185804	0.42876
rs7698672	4	89776315	C	T		1.40979	0.068891	1.27476	1.55911	2.38e-11		7.73976	0.005402	0.870797
rs184810	4	89776828	C	T		0.689084	0.034761	0.620954	0.76469	2.46e-12		1.75058	0.185804	0.42876
rs10433953	4	89777813	T	G		1.41253	0.071107	1.27316	1.56715	7.44e-11		6.41818	0.011296	0.844193
rs72503734	4	89778628	C	T		1.41253	0.071107	1.27316	1.56715	7.44e-11		6.41818	0.011296	0.844193
rs4031753	4	89779010	G	C		1.39087	0.066998	1.25955	1.53588	7.24e-11		7.4106	0.006484	0.865058
rs28781297	4	89780291	G	A		1.39224	0.067073	1.26077	1.53741	6.4e-11		7.18893	0.007335	0.860897
rs7655611	4	89780995	A	G		1.39087	0.066998	1.25955	1.53588	7.24e-11		7.4106	0.006484	0.865058
rs3775434	4	89781630	G	A		1.39619	0.066054	1.26672	1.53889	1.86e-11		9.92998	0.001626	0.899295
rs3822089	4	89782860	A	G		1.39794	0.066174	1.26824	1.54091	1.6e-11		9.65226	0.001891	0.896397
rs3822090	4	89783725	T	C		1.39794	0.066174	1.26824	1.54091	1.6e-11		9.65226	0.001891	0.896397
rs356186	4	89784213	G	A		1.43511	0.072913	1.2922	1.59382	1.53e-11		1.1867	0.275996	0.157327
rs2737032	4	89788018	A	G		1.42997	0.077939	1.27721	1.601	5.64e-10		1.07212	0.300466	0.067271
rs3775439	4	89788590	A	G		1.39794	0.066174	1.26824	1.54091	1.6e-11		9.65226	0.001891	0.896397
rs2737030	4	89788948	T	C		1.44878	0.073073	1.30556	1.60772	3.05e-12		1.63526	0.200977	0.388477
rs2737029	4	89790619	C	T		1.43877	0.063018	1.31526	1.57389	2.05e-15		3.30174	0.069207	0.697129
rs2572320	4	89791054	A	C		1.43376	0.072912	1.29085	1.59249	1.81e-11		1.34783	0.245657	0.258069
rs2583962	4	89792596	C	T		1.45022	0.073134	1.30687	1.60928	2.65e-12		1.70161	0.192078	0.41232
rs2737028	4	89795865	G	A		1.45344	0.073297	1.30978	1.61286	1.97e-12		1.62444	0.202474	0.384404
rs2572318	4	89797568	T	C		1.45344	0.073297	1.30978	1.61286	1.97e-12		1.62444	0.202474	0.384404
rs2737025	4	89798041	G	A		1.4542	0.073333	1.31047	1.6137	1.83e-12		1.60641	0.204997	0.377494
rs2583963	4	89805937	T	C		1.45781	0.073581	1.31359	1.61786	1.37e-12		1.83866	0.175108	0.456125
rs2583964	4	89806067	G	A		1.45887	0.073653	1.31451	1.61909	1.26e-12		1.81267	0.178188	0.448328
rs2197120	4	89808451	G	A		1.45887	0.073653	1.31451	1.61909	1.26e-12		1.81267	0.178188	0.448328
rs2619368	4	89808596	G	T		1.45887	0.073653	1.31451	1.61909	1.26e-12		1.81267	0.178188	0.448328
rs748849	4	89813810	A	G		1.46588	0.074008	1.32082	1.62687	6.55e-13		1.79025	0.180896	0.441418
rs1442144	4	89814962	C	T		1.46588	0.074008	1.32082	1.62687	6.55e-13		1.79025	0.180896	0.441418
rs1837891	4	89814980	G	C		1.45816	0.07357	1.31396	1.61818	1.3e-12		1.82143	0.177143	0.450982
rs2737021	4	89818841	A	T		1.46956	0.074212	1.32411	1.631	4.7e-13		1.86003	0.172621	0.462375
rs2619341	4	89820622	G	A		1.46909	0.074195	1.32367	1.63049	4.94e-13		1.97877	0.15952	0.494636
rs10008964	4	89823570	A	G		1.46687	0.073698	1.32242	1.62709	4.55e-13		1.83878	0.175094	0.45616
rs6830166	4	89823842	T	C		1.42109	0.06712	1.28954	1.56607	1.39e-12		9.87717	0.001673	0.898756
rs3113355	4	89824194	T	A		1.46775	0.073749	1.3232	1.62809	4.2e-13		1.74388	0.186647	0.426568
rs2583968	4	89824244	G	C		1.46916	0.073819	1.32448	1.62965	3.67e-13		1.63599	0.200877	0.388747
rs2619347	4	89824619	A	G		1.46988	0.074079	1.32469	1.63099	4.07e-13		1.6983	0.19251	0.411177
rs2737011	4	89825068	C	T		1.45407	0.073815	1.30939	1.61473	2.64e-12		1.22047	0.269268	0.180644
rs2737010	4	89825315	A	G		1.45172	0.07328	1.30809	1.61111	2.43e-12		1.53197	0.215817	0.347246
rs2619349	4	89825495	T	G		1.46926	0.074024	1.32417	1.63024	4.24e-13		1.77435	0.182845	0.436413
rs2583972	4	89826260	G	T		1.46926	0.074024	1.32417	1.63024	4.24e-13		1.77435	0.182845	0.436413
rs1811442	4	89826600	T	C		1.46926	0.074024	1.32417	1.63024	4.24e-13		1.77435	0.182845	0.436413
rs1811443	4	89826732	C	G		1.47067	0.074094	1.32545	1.63181	3.7e-13		1.66525	0.196896	0.399491
rs2619355	4	89827223	C	A		1.46926	0.074024	1.32417	1.63024	4.24e-13		1.77435	0.182845	0.436413
rs2583975	4	89827337	C	T		1.45407	0.073815	1.30939	1.61473	2.64e-12		1.22047	0.269268	0.180644
rs1442148	4	89827695	A	T		1.46926	0.074024	1.32417	1.63024	4.24e-13		1.77435	0.182845	0.436413
rs2583978	4	89829175	C	A		1.44895	0.074847	1.30225	1.61217	1.02e-11		2.27277	0.131664	0.560009
rs2583979	4	89829437	T	A		1.44895	0.074847	1.30225	1.61217	1.02e-11		2.27277	0.131664	0.560009
rs2619356	4	89829693	T	C		1.45038	0.074914	1.30354	1.61375	8.94e-12		2.14597	0.142944	0.534011
rs2619357	4	89831054	C	T		1.46316	0.083048	1.30039	1.64631	2.61e-10		1.4655	0.226057	0.317639
rs2737002	4	89832029	G	A		1.47118	0.076158	1.32191	1.63731	1.58e-12		2.50172	0.113722	0.600276
rs1471484	4	89833162	T	C		1.46806	0.076002	1.31909	1.63384	2.1e-12		2.54494	0.110648	0.607064
rs990085	4	89833620	G	A		1.46951	0.07607	1.32041	1.63544	1.83e-12		2.41044	0.120528	0.585138
rs1372518	4	89836143	C	A		1.43515	0.073723	1.29065	1.59582	2.61e-11		2.37023	0.123669	0.5781
rs1372519	4	89836158	G	A		1.43448	0.07367	1.29008	1.59503	2.73e-11		2.20124	0.1379	0.545711
rs1372520	4	89836354	C	T		1.43842	0.074052	1.29328	1.59985	2.17e-11		1.81309	0.178138	0.448456
rs2245801	4	89836689	C	T		1.42512	0.074023	1.28004	1.58665	1.03e-10		1.14447	0.284709	0.126234
rs983361	4	89840793	G	T		1.42119	0.07273	1.27864	1.57963	7.37e-11		1.70381	0.19179	0.413081
rs6822088	4	89843159	C	T		1.36844	0.064579	1.24186	1.50791	2.46e-10		11.4197	0.000727	0.912432
rs6532194	4	89859751	T	C		1.33884	0.063278	1.21481	1.47552	4.13e-09		8.09651	0.004435	0.87649
rs62315170	4	89862241	C	T		1.3636	0.068072	1.23018	1.51149	3.66e-09		10.5593	0.001156	0.905297
rs2736994	4	89863377	G	A		1.40281	0.0725	1.26071	1.56092	5.41e-10		0.409459	0.522244	0
rs10028575	4	89867045	C	T		1.39838	0.072163	1.25694	1.55574	7.34e-10		0.336336	0.561952	0
rs34305125	4	89904312	A	G		0.637813	0.045161	0.549298	0.740592	3.74e-09		0.087638	0.767202	0

[truncated: 12 more sheets: Table S8, Table S9, Table S10, Table S11, Table S12, Table S13, Table S14, Table S15, Table S16, Table S17, Table S18, Table S19]
